# Supplementary material for: Integration of GWAS SNPs and tissue specific expression profiling reveal discrete eQTLs for human traits in blood and brain
Source: Neurobiol Dis. 2012 Jul;47(1):20–8. doi: 10.1016/j.nbd.2012.03.020 (PMC3358430; doi:10.1016/j.nbd.2012.03.020)
Supplement: Supplementary material [file mmc1.xls]

## Sheet: SNP_phenotypes
Date Added to Catalog	PUBMEDID	Disease/Trait	TISSUE	SNPs
2008-11-25	17997608	Serum urate	BLOOD	rs6855911
2008-11-25	18776911	Plasma level of vitamin B12	BLOOD	rs492602
2008-11-25	18193046	Triglycerides	BLOOD	rs1558861
2008-11-25	18193046	Triglycerides	BLOOD	rs326
2008-11-25	18193046	Triglycerides	BLOOD	rs3812316
2008-11-25	18193043	HDL cholesterol	BLOOD	rs3764261
2008-11-25	18193043	HDL cholesterol	BLOOD	rs1864163
2008-11-25	18193043	HDL cholesterol	BLOOD	rs9989419
2008-11-25	18193043	HDL cholesterol	BLOOD	rs4775041
2008-11-25	18193043	HDL cholesterol	BLOOD	rs10503669
2008-11-25	18193043	HDL cholesterol	BLOOD	rs2144300
2008-11-25	18193043	HDL cholesterol	BLOOD	rs2156552
2008-11-25	18193043	HDL cholesterol	BLOOD	rs4149268
2008-11-25	18193043	HDL cholesterol	BLOOD	rs2338104
2008-11-25	18834626	Serum urate	BLOOD	rs16890979
2008-11-25	18834626	Serum urate	BLOOD	rs2231142
2008-11-25	18834626	Serum urate	BLOOD	rs1165205
2008-11-25	18193044	HDL cholesterol	BLOOD	rs1800775
2008-11-25	18193044	LDL cholesterol	BLOOD	rs4420638
2008-11-25	18193044	LDL cholesterol	BLOOD	rs6511720
2008-11-25	18193044	LDL cholesterol	BLOOD	rs11591147
2008-11-25	18193044	HDL cholesterol	BLOOD	rs1800588
2008-11-25	18193044	LDL cholesterol	BLOOD	rs646776
2008-11-25	18193044	Triglycerides	BLOOD	rs328
2008-11-25	18193044	HDL cholesterol	BLOOD	rs328
2008-11-25	18193044	Triglycerides	BLOOD	rs17145738
2008-11-25	18193044	LDL cholesterol	BLOOD	rs693
2008-11-25	18193044	LDL cholesterol	BLOOD	rs12654264
2008-11-25	18193044	Triglycerides	BLOOD	rs28927680
2008-11-25	18193044	Triglycerides	BLOOD	rs17321515
2008-11-25	18193044	Triglycerides	BLOOD	rs4846914
2008-11-25	18193044	Triglycerides	BLOOD	rs780094
2008-11-25	18193044	HDL cholesterol	BLOOD	rs4846914
2008-11-25	18193044	HDL cholesterol	BLOOD	rs3890182
2008-11-25	18193044	Triglycerides	BLOOD	rs16996148
2008-11-25	18193044	Triglycerides	BLOOD	rs12130333
2008-11-25	18193044	LDL cholesterol	BLOOD	rs16996148
2008-11-25	18179892	Serum urate	BLOOD	rs7442295
2008-11-25	18179892	LDL cholesterol	BLOOD	rs6589566
2008-11-25	18262040	LDL cholesterol	BLOOD	rs599839
2008-11-25	18262040	LDL cholesterol	BLOOD	rs4420638
2008-11-25	18262040	LDL cholesterol	BLOOD	rs562338
2008-11-25	18193043	Triglycerides	BLOOD	rs780094
2008-11-25	18193043	Triglycerides	BLOOD	rs12286037
2008-11-25	18193043	Triglycerides	BLOOD	rs10503669
2008-11-25	18193043	Triglycerides	BLOOD	rs17321515
2008-11-25	18193043	Triglycerides	BLOOD	rs17145738
2008-11-25	18193043	Triglycerides	BLOOD	rs1748195
2008-11-25	18193043	Triglycerides	BLOOD	rs16996148
2008-11-25	18193043	Triglycerides	BLOOD	rs4775041
2008-11-25	18245381	Fetal hemoglobin levels	BLOOD	rs11886868
2008-11-25	18245381	Fetal hemoglobin levels	BLOOD	rs4910742
2008-11-25	18193043	LDL cholesterol	BLOOD	rs4420638
2008-11-25	18193043	LDL cholesterol	BLOOD	rs599839
2008-11-25	18193043	LDL cholesterol	BLOOD	rs6511720
2008-11-25	18193043	LDL cholesterol	BLOOD	rs562338
2008-11-25	18193043	LDL cholesterol	BLOOD	rs11206510
2008-11-25	18193043	LDL cholesterol	BLOOD	rs16996148
2008-11-25	18846228	Serum IgE levels	BLOOD	rs2251746
2008-11-25	18846228	Serum IgE levels	BLOOD	rs2040704
2008-11-25	18327256	Serum urate	BLOOD	rs7442295
2008-11-25	18823527	Alzheimer's disease	NEURO	rs6859
2008-11-25	18385739	Nicotine dependence	NEURO	rs1051730
2008-11-25	18463370	Neuroblastoma	NEURO	rs6939340
2008-11-25	18836448	Ulcerative colitis	OTHER	rs3024505
2008-11-25	17293876	Type 2 diabetes	OTHER	rs7903146
2008-11-25	18604267	Soluble ICAM-1	OTHER	rs507666
2008-11-25	17658951	Obesity-related traits	OTHER	rs9930506
2008-11-25	18198356	Type 1 diabetes	OTHER	rs1701704
2008-11-25	17554300	Crohn's disease	OTHER	rs10210302
2008-11-25	17554300	Crohn's disease	OTHER	rs17234657
2008-11-25	17554300	Crohn's disease	OTHER	rs11805303
2008-11-25	17554300	Crohn's disease	OTHER	rs17221417
2008-11-25	17554300	Crohn's disease	OTHER	rs9858542
2008-11-25	17554300	Coronary heart disease	OTHER	rs1333049
2008-11-25	17554300	Type 1 diabetes	OTHER	rs9272346
2008-11-25	17554300	Type 1 diabetes	OTHER	rs6679677
2008-11-25	17554300	Type 1 diabetes	OTHER	rs17696736
2008-11-25	17554300	Type 1 diabetes	OTHER	rs11171739
2008-11-25	17554300	Type 2 diabetes	OTHER	rs4506565
2008-11-25	17804836	Rheumatoid arthritis	OTHER	rs660895
2008-11-25	17804836	Rheumatoid arthritis	OTHER	rs3761847
2008-11-25	17804836	Rheumatoid arthritis	OTHER	rs2476601
2008-11-25	17529973	Breast cancer	OTHER	rs1219648
2008-11-25	17554261	Crohn's disease	OTHER	rs9292777
2008-11-25	17554261	Crohn's disease	OTHER	rs13361189
2008-11-25	17554261	Crohn's disease	OTHER	rs10883365
2008-11-25	17554261	Crohn's disease	OTHER	rs2542151
2008-11-25	17554261	Crohn's disease	OTHER	rs10801047
2008-11-25	17401366	Prostate cancer	OTHER	rs1447295
2008-11-25	17401366	Prostate cancer	OTHER	NR
2008-11-25	17401366	Prostate cancer	OTHER	rs16901979
2008-11-25	17463248	Type 2 diabetes	OTHER	rs4402960
2008-11-25	17463248	Type 2 diabetes	OTHER	rs10811661
2008-11-25	17463248	Type 2 diabetes	OTHER	rs8050136
2008-11-25	17463248	Type 2 diabetes	OTHER	rs7754840
2008-11-25	17463248	Type 2 diabetes	OTHER	rs5219
2008-11-25	17463248	Type 2 diabetes	OTHER	rs1111875
2008-11-25	17463248	Type 2 diabetes	OTHER	rs7903146
2008-11-25	18488026	Melanoma	OTHER	rs910873
2008-11-25	18587394	Crohn's disease	OTHER	rs11465804
2008-11-25	18587394	Crohn's disease	OTHER	rs3828309
2008-11-25	18587394	Crohn's disease	OTHER	rs4613763
2008-11-25	18587394	Crohn's disease	OTHER	rs2066847
2008-11-25	18587394	Crohn's disease	OTHER	rs10995271
2008-11-25	18587394	Crohn's disease	OTHER	rs2188962
2008-11-25	18587394	Crohn's disease	OTHER	rs2542151
2008-11-25	18587394	Crohn's disease	OTHER	rs11190140
2008-11-25	18587394	Crohn's disease	OTHER	rs11747270
2008-11-25	18587394	Crohn's disease	OTHER	rs3764147
2008-11-25	18587394	Crohn's disease	OTHER	rs10045431
2008-11-25	18587394	Crohn's disease	OTHER	rs2301436
2008-11-25	18587394	Crohn's disease	OTHER	rs3197999
2008-11-25	18587394	Crohn's disease	OTHER	rs744166
2008-11-25	18587394	Crohn's disease	OTHER	rs11584383
2008-11-25	18587394	Crohn's disease	OTHER	rs7746082
2008-11-25	18587394	Crohn's disease	OTHER	rs4263839
2008-11-25	18587394	Crohn's disease	OTHER	rs11175593
2008-11-25	18587394	Crohn's disease	OTHER	rs6908425
2008-11-25	18587394	Crohn's disease	OTHER	rs2274910
2008-11-25	18587394	Crohn's disease	OTHER	rs7927894
2008-11-25	18587394	Crohn's disease	OTHER	rs762421
2008-11-25	18587394	Crohn's disease	OTHER	rs17582416
2008-11-25	18587394	Crohn's disease	OTHER	rs9286879
2008-11-25	18587394	Crohn's disease	OTHER	rs10758669
2008-11-25	18587394	Crohn's disease	OTHER	rs1456893
2008-11-25	18587394	Crohn's disease	OTHER	rs1551398
2008-11-25	18587394	Crohn's disease	OTHER	rs2872507
2008-11-25	18587394	Crohn's disease	OTHER	rs1736135
2008-11-25	18587394	Crohn's disease	OTHER	rs2476601
2008-11-25	18836448	Ulcerative colitis	OTHER	rs9268877
2008-11-25	18758464	Inflammatory bowel disease	OTHER	rs2315008
2008-11-25	18758464	Inflammatory bowel disease	OTHER	rs2836878
2008-11-25	18758464	Inflammatory bowel disease	OTHER	rs11209026
2008-11-25	18758464	Inflammatory bowel disease	OTHER	rs5743289
2008-11-25	18758464	Inflammatory bowel disease	OTHER	rs477515
2008-11-25	18758464	Inflammatory bowel disease	OTHER	rs6478109
2008-11-25	18391950	Height	OTHER	rs724016
2008-11-25	18391950	Height	OTHER	rs1042725
2008-11-25	18391950	Height	OTHER	rs4896582
2008-11-25	18391950	Height	OTHER	rs10946808
2008-11-25	18391950	Height	OTHER	rs6060369
2008-11-25	18391950	Height	OTHER	rs1492820
2008-11-25	18391950	Height	OTHER	rs8007661
2008-11-25	18391950	Height	OTHER	rs314277
2008-11-25	18391950	Height	OTHER	rs12986413
2008-11-25	18391952	Height	OTHER	rs2282978
2008-11-25	18391952	Height	OTHER	rs1042725
2008-11-25	18391952	Height	OTHER	rs6060373
2008-11-25	18391952	Height	OTHER	rs16896068
2008-11-25	18391952	Height	OTHER	rs4549631
2008-11-25	18391952	Height	OTHER	rs3791675
2008-11-25	18391952	Height	OTHER	rs2814993
2008-11-25	18391952	Height	OTHER	rs10512248
2008-11-25	18391952	Height	OTHER	rs12735613
2008-11-25	18391952	Height	OTHER	rs11107116
2008-11-25	18391952	Height	OTHER	rs6854783
2008-11-25	18391952	Height	OTHER	rs1390401
2008-11-25	18391952	Height	OTHER	rs3116602
2008-11-25	18391952	Height	OTHER	rs6686842
2008-11-25	18391952	Height	OTHER	rs10906982
2008-11-25	18391952	Height	OTHER	rs6724465
2008-11-25	18391952	Height	OTHER	rs6440003
2008-11-25	17434869	Body mass index	OTHER	rs9939609
2008-11-25	18604267	Soluble ICAM-1	OTHER	rs1799969
2008-11-25	18604267	Soluble ICAM-1	OTHER	rs5498
2008-11-25	18604267	Soluble ICAM-1	OTHER	rs281437
2008-11-25	18794855	Urinary bladder cancer	OTHER	rs9642880
2008-11-25	17632545	Type 1 diabetes	OTHER	rs2647044
2008-11-25	17632545	Type 1 diabetes	OTHER	rs2903692
2008-11-25	17632545	Type 1 diabetes	OTHER	rs1004446
2008-11-25	17460697	Type 2 diabetes	OTHER	rs7903146
2008-11-25	17460697	Type 2 diabetes	OTHER	rs7756992
2008-11-25	18385738	Lung cancer	OTHER	rs8034191
2008-11-25	18385676	Lung cancer	OTHER	rs8034191
2008-11-25	17529974	Breast cancer	OTHER	rs3803662
2008-11-25	17529974	Breast cancer	OTHER	rs13387042
2008-11-25	17478679	Myocardial infarction	OTHER	rs10757278
2008-11-25	18372903	Type 2 diabetes	OTHER	rs7903146
2008-11-25	18372903	Type 2 diabetes	OTHER	rs864745
2008-11-25	18372903	Type 2 diabetes	OTHER	rs6931514
2008-11-25	18372903	Type 2 diabetes	OTHER	rs12779790
2008-11-25	18372903	Type 2 diabetes	OTHER	rs7578597
2008-11-25	18372903	Type 2 diabetes	OTHER	rs7961581
2008-11-25	18372903	Type 2 diabetes	OTHER	rs4607103
2008-11-25	18372903	Type 2 diabetes	OTHER	rs10923931
2008-11-25	18193045	Height	OTHER	rs6060369
2008-11-25	17767157	Height	OTHER	rs1042725
2008-11-25	17554260	Type 1 diabetes	OTHER	rs2476601
2008-11-25	17554260	Type 1 diabetes	OTHER	rs6679677
2008-11-25	17554260	Type 1 diabetes	OTHER	rs2292239
2008-11-25	17554260	Type 1 diabetes	OTHER	rs12708716
2008-11-25	17554260	Type 1 diabetes	OTHER	rs17696736
2008-11-25	17554260	Type 1 diabetes	OTHER	rs2542151
2008-11-25	17554260	Type 1 diabetes	OTHER	rs1990760
2008-11-25	17554260	Type 1 diabetes	OTHER	rs763361
2008-11-25	17401363	Prostate cancer	OTHER	rs1447295
2008-11-25	17401363	Prostate cancer	OTHER	rs6983267
2008-11-25	18264097	Prostate cancer	OTHER	rs10993994
2008-11-25	18264097	Prostate cancer	OTHER	rs2735839
2008-11-25	18264097	Prostate cancer	OTHER	rs4242384
2008-11-25	18264097	Prostate cancer	OTHER	rs6983267
2008-11-25	18264097	Prostate cancer	OTHER	rs7931342
2008-11-25	18264097	Prostate cancer	OTHER	rs7501939
2008-11-25	18264097	Prostate cancer	OTHER	rs9364554
2008-11-25	18264097	Prostate cancer	OTHER	rs6465657
2008-11-25	18264097	Prostate cancer	OTHER	rs5945619
2008-11-25	18264097	Prostate cancer	OTHER	rs2660753
2008-11-25	18488028	Burning and freckling	OTHER	rs1015362, rs4911414
2008-11-25	18488028	Blond vs. brown hair color	OTHER	rs35264875
2008-11-25	18488028	Freckles	OTHER	rs1015362, rs4911414
2008-11-25	18488028	Skin sensitivity to sun	OTHER	rs1015362, rs4911414
2008-11-25	18488028	Blue vs. green eyes	OTHER	rs1408799
2008-11-25	18488028	Red vs. non-red hair color	OTHER	rs1015362, rs4911414
2008-11-25	17463249	Type 2 diabetes	OTHER	rs7901695
2008-11-25	17463249	Type 2 diabetes	OTHER	rs4402960
2008-11-25	17463249	Type 2 diabetes	OTHER	rs8050136
2008-11-25	17463249	Type 2 diabetes	OTHER	rs5215
2008-11-25	17463249	Type 2 diabetes	OTHER	rs10946398
2008-11-25	18794853	Rheumatoid arthritis	OTHER	rs6457620
2008-11-25	18794853	Rheumatoid arthritis	OTHER	rs6679677
2008-11-25	18794853	Rheumatoid arthritis	OTHER	rs6920220
2008-11-25	18794853	Rheumatoid arthritis	OTHER	rs4810485
2008-11-25	18794853	Rheumatoid arthritis	OTHER	rs2812378
2008-11-25	17952075	Freckles	OTHER	rs1805007
2008-11-25	17952075	Blue vs. green eyes	OTHER	rs1667394
2008-11-25	17952075	Blond vs. brown hair color	OTHER	rs12896399
2008-11-25	17952075	Blue vs. green eyes	OTHER	rs12896399
2008-11-25	17952075	Blond vs. brown hair color	OTHER	rs1667394
2008-11-25	17952075	Blond vs. brown hair color	OTHER	rs12821256
2008-11-25	17952075	Freckles	OTHER	rs1540771
2008-11-25	17952075	Blond vs. brown hair color	OTHER	rs1805007
2008-11-25	17952075	Blue vs. green eyes	OTHER	rs1393350
2008-11-25	17952075	Freckles	OTHER	rs1042602
2008-11-25	18264096	Prostate cancer	OTHER	rs4242382
2008-11-25	18264096	Prostate cancer	OTHER	rs10993994
2008-11-25	18264096	Prostate cancer	OTHER	rs6983267
2008-11-25	18264096	Prostate cancer	OTHER	rs4430796
2008-11-25	18264096	Prostate cancer	OTHER	rs10896449
2008-11-25	17463246	Type 2 diabetes	OTHER	rs7903146
2008-11-25	17463246	Type 2 diabetes	OTHER	rs7754840
2008-11-25	17463246	Type 2 diabetes	OTHER	rs1111875
2008-11-25	17463246	Type 2 diabetes	OTHER	rs4402960
2008-11-25	17618283	Colorectal cancer	OTHER	rs10505477
2008-11-25	18978792	Type 1 diabetes	OTHER	rs9272346
2008-11-25	18978792	Type 1 diabetes	OTHER	rs6679677
2008-11-25	18978792	Type 1 diabetes	OTHER	rs17696736
2008-11-25	18978792	Type 1 diabetes	OTHER	rs2292239
2008-11-25	18978792	Type 1 diabetes	OTHER	rs3825932
2008-11-25	18978792	Type 1 diabetes	OTHER	rs12708716
2008-11-25	18978792	Type 1 diabetes	OTHER	rs11755527
2008-11-25	18978792	Type 1 diabetes	OTHER	rs3087243
2008-11-25	18978792	Type 1 diabetes	OTHER	rs947474
2008-11-25	18978792	Type 1 diabetes	OTHER	rs229541
2008-11-25	18455228	Bone mineral density	OTHER	rs3736228
2008-11-25	18455228	Bone mineral density	OTHER	rs4355801
2008-11-25	18454148	Body mass index	OTHER	rs17782313
2008-11-25	18454148	Body mass index	OTHER	rs1121980
2008-11-25	18978787	Lung cancer	OTHER	rs8042374
2008-11-25	18978787	Lung cancer	OTHER	rs3117582
2008-11-25	18978787	Lung cancer	OTHER	rs401681
2008-11-25	18445777	Bone mineral density (spine)	OTHER	rs9594759
2008-11-25	18445777	Bone mineral density (hip)	OTHER	rs7524102
2008-11-25	18445777	Bone mineral density (spine)	OTHER	rs6469804
2008-11-25	18445777	Bone mineral density (spine)	OTHER	rs4870044
2008-11-25	18445777	Bone mineral density (hip)	OTHER	rs6993813
2008-11-25	18445777	Bone mineral density (spine)	OTHER	rs1038304
2008-11-25	18445777	Bone mineral density (hip)	OTHER	rs1038304
2008-11-25	18445777	Bone mineral density (spine)	OTHER	rs7524102
2008-11-25	18445777	Bone mineral density (hip)	OTHER	rs9594738
2008-11-25	18445777	Bone mineral density (spine)	OTHER	rs1999805
2008-11-25	18204098	Systemic lupus erythematosus	OTHER	rs2187668
2008-11-25	18204098	Systemic lupus erythematosus	OTHER	rs7574865
2008-11-25	18204098	Systemic lupus erythematosus	OTHER	rs10488631
2008-11-25	18204098	Systemic lupus erythematosus	OTHER	rs11574637
2008-11-25	18204098	Systemic lupus erythematosus	OTHER	rs13277113
2008-11-25	18264098	Prostate cancer	OTHER	rs5945572
2008-11-25	18264098	Prostate cancer	OTHER	rs721048
2008-11-25	18252221	Iris color	OTHER	rs916977
2008-11-25	18391951	Height	OTHER	rs6763931
2008-11-25	18391951	Height	OTHER	rs8756
2008-11-25	18391951	Height	OTHER	rs798544
2008-11-25	18391951	Height	OTHER	rs3748069
2008-11-25	18391951	Height	OTHER	rs1812175
2008-11-25	18391951	Height	OTHER	rs12198986
2008-11-25	18391951	Height	OTHER	rs3791679
2008-11-25	18391951	Height	OTHER	rs6830062
2008-11-25	18391951	Height	OTHER	rs7153027
2008-11-25	18391951	Height	OTHER	rs11205277
2008-11-25	18391951	Height	OTHER	rs10946808
2008-11-25	18391951	Height	OTHER	rs3760318
2008-11-25	18391951	Height	OTHER	rs4800148
2008-11-25	18391951	Height	OTHER	rs2274432
2008-11-25	18391951	Height	OTHER	rs2282978
2008-11-25	18391951	Height	OTHER	rs1776897
2008-11-25	18391951	Height	OTHER	rs967417
2008-11-25	18391951	Height	OTHER	rs4743034
2008-11-25	18391951	Height	OTHER	rs185819
2008-11-25	18391951	Height	OTHER	rs4533267
2008-11-25	18391951	Height	OTHER	rs678962
2008-11-25	18391951	Height	OTHER	rs4713858
2008-11-25	17634449	Coronary heart disease	OTHER	rs1333049
2008-11-25	17634449	Coronary heart disease	OTHER	rs599839
2008-11-25	17634449	Coronary heart disease	OTHER	rs6922269
2008-11-25	18483556	Black vs. blond hair color	OTHER	rs12203592
2008-11-25	18483556	Black vs. blond hair color	OTHER	rs12913832
2008-11-25	18483556	Black vs. red hair color	OTHER	rs12913832
2008-11-25	18483556	Black vs. red hair color	OTHER	rs12203592
2008-11-25	18483556	Black vs. blond hair color	OTHER	rs11855019
2008-11-25	18483556	Black vs. red hair color	OTHER	rs258322
2008-11-25	18483556	Black vs. blond hair color	OTHER	rs12896399
2008-11-25	18483556	Black vs. red hair color	OTHER	rs11855019
2008-11-25	18483556	Black vs. blond hair color	OTHER	rs28777
2008-11-25	18483556	Black vs. red hair color	OTHER	rs28777
2008-11-25	18483556	Black vs. red hair color	OTHER	rs8033165
2008-11-25	18483556	Black vs. blond hair color	OTHER	rs8033165
2008-12-01	18940312	Plasma levels of liver enzymes	BLOOD	rs657152
2008-12-01	18940312	Plasma levels of liver enzymes	BLOOD	rs4962153
2008-12-01	18940312	Plasma levels of liver enzymes	BLOOD	rs2281135
2008-12-01	18940312	Plasma levels of liver enzymes	BLOOD	rs1780324
2008-12-01	18940312	Plasma levels of liver enzymes	BLOOD	rs9467160
2008-12-01	18940312	Plasma levels of liver enzymes	BLOOD	rs4820599
2008-12-01	18940312	Plasma levels of liver enzymes	BLOOD	rs1169313
2008-12-01	18940312	Plasma levels of liver enzymes	BLOOD	rs12355784
2008-12-01	18940312	Plasma levels of liver enzymes	BLOOD	rs10761779
2008-12-01	18940312	Plasma levels of liver enzymes	BLOOD	rs11597390
2008-12-01	18952825	Height	OTHER	rs1635852
2008-12-01	19011631	Colorectal cancer	OTHER	rs961253
2008-12-01	19011631	Colorectal cancer	OTHER	rs4444235
2008-12-01	19011631	Colorectal cancer	OTHER	rs10411210
2008-12-01	19011631	Colorectal cancer	OTHER	rs9929218
2008-12-09	18978790	Lung cancer	OTHER	rs1051730
2008-12-09	18991354	Ischemic stroke	OTHER	rs2200733
2009-01-07	19060909	Fasting plasma glucose	BLOOD	rs1387153
2009-01-12	19060906	HDL cholesterol	BLOOD	rs173539
2009-01-12	19060906	Triglycerides	BLOOD	rs964184
2009-01-12	19060906	LDL cholesterol	BLOOD	rs12740374
2009-01-12	19060906	Triglycerides	BLOOD	rs12678919
2009-01-12	19060906	HDL cholesterol	BLOOD	rs12678919
2009-01-12	19060906	Triglycerides	BLOOD	rs1260326
2009-01-12	19060906	LDL cholesterol	BLOOD	rs515135
2009-01-12	19060906	LDL cholesterol	BLOOD	rs4420638
2009-01-12	19060906	LDL cholesterol	BLOOD	rs6511720
2009-01-12	19060906	HDL cholesterol	BLOOD	rs10468017
2009-01-12	19060906	LDL cholesterol	BLOOD	rs6544713
2009-01-12	19060906	Triglycerides	BLOOD	rs2954029
2009-01-12	19060906	Triglycerides	BLOOD	rs714052
2009-01-12	19060906	HDL cholesterol	BLOOD	rs4939883
2009-01-12	19060906	Triglycerides	BLOOD	rs174547
2009-01-12	19060906	HDL cholesterol	BLOOD	rs2271293
2009-01-12	19060906	HDL cholesterol	BLOOD	rs964184
2009-01-12	19060906	HDL cholesterol	BLOOD	rs174547
2009-01-12	19060906	LDL cholesterol	BLOOD	rs3846663
2009-01-12	19060906	Triglycerides	BLOOD	rs7557067
2009-01-12	19060906	LDL cholesterol	BLOOD	rs1501908
2009-01-12	19060906	Triglycerides	BLOOD	rs17216525
2009-01-12	19060906	Triglycerides	BLOOD	rs7679
2009-01-12	19060906	HDL cholesterol	BLOOD	rs2338104
2009-01-12	19060906	HDL cholesterol	BLOOD	rs471364
2009-01-12	19060906	HDL cholesterol	BLOOD	rs1800961
2009-01-12	19060906	HDL cholesterol	BLOOD	rs1883025
2009-01-12	19060906	LDL cholesterol	BLOOD	rs6102059
2009-01-12	19060906	HDL cholesterol	BLOOD	rs7679
2009-01-12	19060906	HDL cholesterol	BLOOD	rs2967605
2009-01-12	19060906	LDL cholesterol	BLOOD	rs2650000
2009-01-12	19060906	LDL cholesterol	BLOOD	rs10401969
2009-01-12	19060906	Triglycerides	BLOOD	rs7819412
2009-01-12	19060906	HDL cholesterol	BLOOD	rs4846914
2009-01-12	19060906	LDL cholesterol	BLOOD	rs11206510
2009-01-12	19079261	Body mass index	OTHER	rs9939609
2009-01-12	19079261	Body mass index	OTHER	rs6548238
2009-01-12	19079261	Body mass index	OTHER	rs17782313
2009-01-12	19079261	Body mass index	OTHER	rs10938397
2009-01-12	19079261	Body mass index	OTHER	rs7498665
2009-01-12	19079261	Body mass index	OTHER	rs10838738
2009-01-12	19079261	Body mass index	OTHER	rs11084753
2009-01-14	19110211	Mean platelet volume	BLOOD	rs7961894
2009-01-14	19110211	Mean platelet volume	BLOOD	rs2138852
2009-01-14	19110211	Mean platelet volume	BLOOD	rs12485738
2009-01-15	19079260	Body mass index	OTHER	rs8050136
2009-01-15	19079260	Weight	OTHER	rs8050136
2009-01-15	19079260	Weight	OTHER	rs7561317
2009-01-15	19079260	Body mass index	OTHER	rs7561317
2009-01-15	19079260	Weight	OTHER	rs6499640
2009-01-15	19079260	Body mass index	OTHER	rs6499640
2009-01-15	19079260	Weight	OTHER	rs12970134
2009-01-15	19079260	Body mass index	OTHER	rs12970134
2009-01-15	19079260	Body mass index	OTHER	rs29941
2009-01-15	19079260	Body mass index	OTHER	rs2568958
2009-01-15	19079260	Body mass index	OTHER	rs7647305
2009-01-15	19079260	Body mass index	OTHER	rs7498665
2009-01-15	19079260	Body mass index	OTHER	rs6265
2009-01-15	19079260	Body mass index	OTHER	rs925946
2009-01-15	19079260	Weight	OTHER	rs7498665
2009-01-15	19079260	Weight	OTHER	rs7647305
2009-01-15	19079260	Weight	OTHER	rs925946
2009-01-15	19079260	Weight	OTHER	rs29941
2009-01-15	19079260	Weight	OTHER	rs10913469
2009-01-15	19079260	Weight	OTHER	rs2844479
2009-01-15	19079260	Weight	OTHER	rs2568958
2009-01-15	19056611	Type 2 diabetes	OTHER	rs7903146
2009-01-15	19056611	Type 2 diabetes	OTHER	rs8050136
2009-01-15	19056611	Type 2 diabetes	OTHER	rs7903146
2009-01-15	19056611	Type 2 diabetes	OTHER	rs5219
2009-01-16	19079262	Bone mineral density (spine)	OTHER	rs9594759
2009-01-16	19079262	Bone mineral density (hip)	OTHER	rs7524102
2009-01-16	19079262	Bone mineral density (spine)	OTHER	rs6929137
2009-01-16	19079262	Bone mineral density (hip)	OTHER	rs1038304
2009-01-16	19079262	Bone mineral density (spine)	OTHER	rs6696981
2009-01-16	19079262	Bone mineral density (hip)	OTHER	rs1513670
2009-01-21	19122664	Ulcerative colitis	OTHER	rs2395185
2009-01-21	19122664	Ulcerative colitis	OTHER	rs6426833
2009-01-21	19122664	Ulcerative colitis	OTHER	rs1558744
2009-01-21	19122664	Ulcerative colitis	OTHER	rs3806308
2009-01-21	19122664	Ulcerative colitis	OTHER	rs11209026
2009-01-21	19122664	Ulcerative colitis	OTHER	rs10889677
2009-02-06	19169254	Psoriasis	OTHER	rs12191877
2009-02-06	19169254	Psoriasis	OTHER	rs2082412
2009-02-06	19169254	Psoriasis	OTHER	rs17728338
2009-02-06	19169254	Psoriasis	OTHER	rs20541
2009-02-06	19169254	Psoriasis	OTHER	rs610604
2009-02-06	19169254	Psoriasis	OTHER	rs2066808
2009-02-06	19169254	Psoriasis	OTHER	rs2201841
2009-02-16	17952075	Blue vs. brown eyes	OTHER	rs1667394
2009-02-16	17952075	Red vs non-red hair color	OTHER	rs1805007
2009-02-16	17952075	Skin sensitivity to sun	OTHER	rs1805007
2009-02-28	19221038	Mean platelet volume	BLOOD	rs342293
2009-02-28	19185284	Plasma carotenoid and tocopherol levels	BLOOD	rs6564851
2009-02-28	19185284	Plasma carotenoid and tocopherol levels	BLOOD	rs12272004
2009-03-01	19198610	Plasma eosinophil count	BLOOD	rs3184504
2009-03-01	19198610	Plasma eosinophil count	BLOOD	rs4857855
2009-03-01	19198610	Plasma eosinophil count	BLOOD	rs1420101
2009-03-01	19198610	Plasma eosinophil count	BLOOD	rs4143832
2009-03-01	19198610	Plasma eosinophil count	BLOOD	rs12619285
2009-03-01	19198612	Coronary heart disease	OTHER	rs9818870
2009-03-01	19198609	Myocardial infarction (early onset)	OTHER	rs4977574
2009-03-01	19198609	Myocardial infarction (early onset)	OTHER	rs646776
2009-03-01	19198609	Myocardial infarction (early onset)	OTHER	rs9982601
2009-03-01	19198609	Myocardial infarction (early onset)	OTHER	rs17465637
2009-03-01	19198609	Myocardial infarction (early onset)	OTHER	rs12526453
2009-03-01	19198609	Myocardial infarction (early onset)	OTHER	rs1122608
2009-03-01	19198609	Myocardial infarction (early onset)	OTHER	rs1746048
2009-03-01	19198609	Myocardial infarction (early onset)	OTHER	rs11206510
2009-03-01	19198609	Myocardial infarction (early onset)	OTHER	rs6725887
2009-03-18	19249006	Bone mineral density	OTHER	rs11864477
2009-03-24	19268274	Body mass (lean)	OTHER	rs7832552
2009-03-30	19300499	Warfarin maintenance dose	BLOOD	rs9923231
2009-03-30	19300499	Warfarin maintenance dose	BLOOD	rs1057910
2009-03-30	19300499	Warfarin maintenance dose	BLOOD	rs1799853
2009-03-30	19300499	Warfarin maintenance dose	BLOOD	rs2108622
2009-03-31	19300500	Pulmonary function measures	OTHER	rs13147758
2009-03-31	19305408	QT interval	OTHER	rs12143842
2009-03-31	19305408	QT interval	OTHER	rs12029454
2009-03-31	19305408	QT interval	OTHER	rs16857031
2009-03-31	19305408	QT interval	OTHER	rs37062
2009-03-31	19305408	QT interval	OTHER	rs11756438
2009-03-31	19305408	QT interval	OTHER	rs2074238
2009-03-31	19305408	QT interval	OTHER	rs846111
2009-03-31	19305408	QT interval	OTHER	rs4725982
2009-03-31	19305408	QT interval	OTHER	rs2968864
2009-03-31	19305408	QT interval	OTHER	rs12576239
2009-03-31	19305408	QT interval	OTHER	rs8049607
2009-03-31	19305408	QT interval	OTHER	rs12053903
2009-03-31	19305408	QT interval	OTHER	rs2074518
2009-04-01	19303062	Folate pathway vitamin levels	BLOOD	rs602662
2009-04-01	19303062	Folate pathway vitamin levels	BLOOD	rs4654748
2009-04-01	19198611	Coronary heart disease	OTHER	rs2048327,rs3127599,rs7767084,rs10755578
2009-04-01	19198611	Coronary heart disease	OTHER	rs2048327,rs3127599,rs7767084,rs10755578
2009-04-02	19305409	QT interval	OTHER	rs12143842
2009-04-02	19305409	QT interval	OTHER	rs4657178
2009-04-02	19305409	QT interval	OTHER	rs7188697
2009-04-02	19305409	QT interval	OTHER	rs11970286
2009-04-02	19305409	QT interval	OTHER	rs12210810
2009-04-02	19305409	QT interval	OTHER	rs12296050
2009-04-02	19305409	QT interval	OTHER	rs846111
2009-04-02	19305409	QT interval	OTHER	rs10919071
2009-04-02	19305409	QT interval	OTHER	rs2968863
2009-04-02	19305409	QT interval	OTHER	rs8049607
2009-04-02	19305409	QT interval	OTHER	rs11129795
2009-04-02	19305409	QT interval	OTHER	rs17779747
2009-04-03	19330030	Breast cancer	OTHER	rs2981579
2009-04-03	19330030	Breast cancer	OTHER	rs11249433
2009-04-03	19330030	Breast cancer	OTHER	rs3803662
2009-04-03	19330030	Breast cancer	OTHER	rs13387042
2009-04-13	19340012	Tanning	OTHER	rs12210050
2009-04-13	19340012	Tanning	OTHER	rs1393350
2009-04-13	19340012	Tanning	OTHER	rs35391
2009-04-13	19340012	Tanning	OTHER	rs11648785
2009-04-13	19340012	Tanning	OTHER	rs10831496
2009-04-14	19349984	Atopic dermatitis	OTHER	rs7927894
2009-04-22	19343178	Height	OTHER	rs849141
2009-04-22	19343178	Height	OTHER	rs8756
2009-04-22	19343178	Height	OTHER	rs6088813
2009-04-22	19343178	Height	OTHER	rs6763931
2009-04-22	19343178	Height	OTHER	rs10946808
2009-04-22	19343178	Height	OTHER	rs6570507
2009-04-22	19343178	Height	OTHER	rs1776897
2009-04-22	19343178	Height	OTHER	rs3118914
2009-04-22	19343178	Height	OTHER	rs1182188
2009-04-22	19343178	Height	OTHER	rs6830062
2009-04-22	19343178	Height	OTHER	rs2282978
2009-04-22	19343178	Height	OTHER	rs710841
2009-04-22	19343178	Height	OTHER	rs4842838
2009-04-23	19369658	Stroke	OTHER	rs12425791
2009-05-11	19404256	Autism	NEURO	rs4307059
2009-05-19	19419973	Bilirubin levels	BLOOD	rs887829
2009-05-19	19419973	Bilirubin levels	BLOOD	rs2117032
2009-05-19	19419973	Bilirubin levels	BLOOD	rs766420
2009-05-19	19430479	Diastolic blood pressure	OTHER	rs3184504
2009-05-19	19430479	Hypertension	OTHER	rs2681472
2009-05-19	19430479	Systolic blood pressure	OTHER	rs2681492
2009-05-19	19430479	Systolic blood pressure	OTHER	rs1004467
2009-05-19	19430479	Diastolic blood pressure	OTHER	rs6495122
2009-05-19	19430479	Diastolic blood pressure	OTHER	rs2681472
2009-05-19	19430479	Systolic blood pressure	OTHER	rs381815
2009-05-19	19430479	Diastolic blood pressure	OTHER	rs9815354
2009-05-19	19430479	Systolic blood pressure	OTHER	rs3184504
2009-05-19	19430479	Diastolic blood pressure	OTHER	rs11014166
2009-05-19	19430479	Diastolic blood pressure	OTHER	rs2384550
2009-05-19	19430483	Systolic blood pressure	OTHER	rs11191548
2009-05-19	19430483	Diastolic blood pressure	OTHER	rs1378942
2009-05-19	19430483	Diastolic blood pressure	OTHER	rs16998073
2009-05-19	19430483	Diastolic blood pressure	OTHER	rs653178
2009-05-19	19430483	Systolic blood pressure	OTHER	rs17367504
2009-05-19	19430483	Diastolic blood pressure	OTHER	rs1530440
2009-05-19	19430483	Diastolic blood pressure	OTHER	rs16948048
2009-05-19	19430483	Systolic blood pressure	OTHER	rs12946454
2009-05-27	19430482	Renal function and chronic kidney disease	OTHER	rs12917707
2009-05-27	19430482	Renal function and chronic kidney disease	OTHER	rs2467853
2009-05-27	19430482	Renal function and chronic kidney disease	OTHER	rs17319721
2009-05-27	19430482	Renal function and chronic kidney disease	OTHER	rs12917707
2009-05-28	19448619	Menopause (age at onset)	OTHER	rs1172822
2009-05-28	19448619	Menopause (age at onset)	OTHER	rs236114
2009-05-28	19448619	Menopause (age at onset)	OTHER	rs7333181
2009-06-01	19448622	Menarche (age at onset)	OTHER	rs314280
2009-06-01	19448623	Menarche (age at onset)	OTHER	rs314276
2009-06-01	19430480	Type 1 diabetes	OTHER	rs9268645
2009-06-01	19430480	Type 1 diabetes	OTHER	rs2476601
2009-06-01	19430480	Type 1 diabetes	OTHER	rs7111341
2009-06-01	19430480	Type 1 diabetes	OTHER	rs10509540
2009-06-01	19430480	Type 1 diabetes	OTHER	rs3184504
2009-06-01	19430480	Type 1 diabetes	OTHER	rs2292239
2009-06-01	19430480	Type 1 diabetes	OTHER	rs12708716
2009-06-01	19430480	Type 1 diabetes	OTHER	rs5753037
2009-06-01	19430480	Type 1 diabetes	OTHER	rs3087243
2009-06-01	19430480	Type 1 diabetes	OTHER	rs7202877
2009-06-01	19430480	Type 1 diabetes	OTHER	rs1893217
2009-06-01	19430480	Type 1 diabetes	OTHER	rs12251307
2009-06-01	19430480	Type 1 diabetes	OTHER	rs4788084
2009-06-01	19430480	Type 1 diabetes	OTHER	rs9388489
2009-06-01	19430480	Type 1 diabetes	OTHER	rs4505848
2009-06-01	19430480	Type 1 diabetes	OTHER	rs2290400
2009-06-01	19430480	Type 1 diabetes	OTHER	rs1465788
2009-06-01	19430480	Type 1 diabetes	OTHER	rs7020673
2009-06-01	19430480	Type 1 diabetes	OTHER	rs2281808
2009-06-01	19430480	Type 1 diabetes	OTHER	rs4763879
2009-06-01	19430480	Type 1 diabetes	OTHER	rs425105
2009-06-01	19430480	Type 1 diabetes	OTHER	rs10517086
2009-06-01	19430480	Type 1 diabetes	OTHER	rs7221109
2009-06-01	19430480	Type 1 diabetes	OTHER	rs3024505
2009-06-01	19430480	Type 1 diabetes	OTHER	rs11203203
2009-06-01	19430480	Type 1 diabetes	OTHER	rs4900384
2009-06-01	19430480	Type 1 diabetes	OTHER	rs7804356
2009-06-01	19430480	Type 1 diabetes	OTHER	rs1990760
2009-06-01	19430480	Type 1 diabetes	OTHER	rs2664170
2009-06-01	19430480	Type 1 diabetes	OTHER	rs4948088
2009-06-04	19451621	Amyotrophic lateral sclerosis	NEURO	rs1541160
2009-06-04	19451621	Amyotrophic lateral sclerosis	NEURO	rs855913
2009-06-17	19503088	Rheumatoid arthritis	OTHER	rs2476601
2009-06-17	19503088	Rheumatoid arthritis	OTHER	rs13017599
2009-06-17	19503088	Rheumatoid arthritis	OTHER	rs231735
2009-06-17	19503088	Rheumatoid arthritis	OTHER	rs2736340
2009-06-17	19503088	Rheumatoid arthritis	OTHER	rs881375
2009-06-29	19525953	Multiple sclerosis	NEURO	rs3135388
2009-06-29	19525953	Multiple sclerosis	NEURO	rs2523393
2009-06-29	19525953	Multiple sclerosis	NEURO	rs1800693
2009-06-29	19525953	Multiple sclerosis	NEURO	rs2300747
2009-06-29	19525953	Multiple sclerosis	NEURO	rs17445836
2009-06-29	19525953	Multiple sclerosis	NEURO	rs17824933
2009-06-30	19525955	Multiple sclerosis	NEURO	rs9271366
2009-06-30	19525955	Multiple sclerosis	NEURO	rs703842
2009-07-01	19561606	Kidney stones	OTHER	rs219780
2009-07-01	19557197	Waist circumference	OTHER	rs1558902
2009-07-01	19557161	Adiposity	OTHER	rs987237
2009-07-01	19557161	Adiposity	OTHER	rs7826222
2009-07-01	19557161	Adiposity	OTHER	rs2605100
2009-07-10	19571808	Schizophrenia	NEURO	rs6932590
2009-07-10	19571808	Schizophrenia	NEURO	rs3131296
2009-07-10	19571808	Schizophrenia	NEURO	rs12807809
2009-07-10	19571808	Schizophrenia	NEURO	rs9960767
2009-07-10	19571809	Schizophrenia	NEURO	rs13194053
2009-07-12	19567438	C-reactive protein	BLOOD	rs1183910
2009-07-12	19567438	C-reactive protein	BLOOD	rs4420638
2009-07-12	19567438	C-reactive protein	BLOOD	rs4537545
2009-07-12	19567438	C-reactive protein	BLOOD	rs6700896
2009-07-12	19567438	C-reactive protein	BLOOD	rs7553007
2009-07-12	19578367	Glioma	OTHER	rs4295627
2009-07-12	19578367	Glioma	OTHER	rs2736100
2009-07-12	19578367	Glioma	OTHER	rs4977756
2009-07-12	19578367	Glioma	OTHER	rs2853676
2009-07-12	19578367	Glioma	OTHER	rs6010620
2009-07-12	19578367	Glioma	OTHER	rs891835
2009-07-12	19578367	Glioma	OTHER	rs498872
2009-07-13	19571811	Schizophrenia	NEURO	rs13194053
2009-07-13	19578365	Cutaneous nevi	OTHER	rs4636294
2009-07-13	19578365	Cutaneous nevi	OTHER	rs2284063
2009-07-16	19578364	Melanoma	OTHER	rs258322
2009-07-16	19578364	Melanoma	OTHER	rs4785763
2009-07-16	19578364	Melanoma	OTHER	rs1393350
2009-07-16	19578364	Melanoma	OTHER	rs2284063
2009-07-24	19587794	QT interval	OTHER	rs12143842
2009-07-24	19587794	QT interval	OTHER	rs11153730
2009-07-24	19570815	Height	OTHER	rs6717918
2009-07-30	19597491	Atrial fibrillation	OTHER	rs2200733
2009-07-30	19597491	Atrial fibrillation	OTHER	rs7193343
2009-08-04	19597492	Atrial fibrillation	OTHER	rs17042171
2009-08-04	19597492	Atrial fibrillation	OTHER	rs2106261
2009-08-07	19584346	Aortic root size	OTHER	rs17470137
2009-08-07	19584346	Aortic root size	OTHER	rs10852932
2009-08-07	19584346	Cardiac structure and function	OTHER	rs89107
2009-08-07	19584346	Aortic root size	OTHER	rs4026608
2009-08-07	19584346	Aortic root size	OTHER	rs10770612
2009-09-04	19648919	Ovarian cancer	OTHER	rs3814113
2009-09-14	19654303	Lung cancer	OTHER	rs8034191
2009-09-14	19654303	Lung cancer	OTHER	rs3117582
2009-09-14	19654303	Lung cancer	OTHER	rs4975616
2009-09-29	19734902	Alzheimer's disease	NEURO	rs2075650
2009-09-29	19734902	Alzheimer's disease	NEURO	rs11136000
2009-09-29	19734902	Alzheimer's disease	NEURO	rs3851179
2009-09-29	19734901	Amyotrophic lateral sclerosis	NEURO	rs12608932
2009-09-29	19734901	Amyotrophic lateral sclerosis	NEURO	rs2814707
2009-09-29	19734901	Amyotrophic lateral sclerosis	NEURO	rs3849942
2009-09-29	19734903	Alzheimer's disease	NEURO	rs2075650
2009-09-29	19734903	Alzheimer's disease	NEURO	rs6656401, rs3818361
2009-09-29	19734903	Alzheimer's disease	NEURO	rs2279590, rs11136000, rs9331888
2009-09-30	19749758	Response to hepatitis C treatment	OTHER	rs8099917
2009-10-05	19767754	Prostate cancer	OTHER	rs1447295
2009-10-05	19767754	Prostate cancer	OTHER	rs16902094
2009-10-05	19767754	Prostate cancer	OTHER	rs16901979
2009-10-05	19767754	Prostate cancer	OTHER	rs11228565
2009-10-05	19767754	Prostate cancer	OTHER	rs8102476
2009-10-05	19767754	Prostate cancer	OTHER	rs10934853
2009-10-05	19767754	Prostate cancer	OTHER	rs445114
2009-10-30	19820697	Mean platelet volume	BLOOD	rs7961894
2009-10-30	19820697	Hematological parameters	BLOOD	rs9402686
2009-10-30	19820697	Mean platelet volume	BLOOD	rs342293
2009-10-30	19820697	Mean platelet volume	BLOOD	rs12485738
2009-10-30	19820697	Hematological parameters	BLOOD	rs1800562
2009-10-30	19820697	Mean platelet volume	BLOOD	rs2138852
2009-10-30	19820697	Mean platelet volume	BLOOD	rs2393967
2009-10-30	19820697	Mean platelet volume	BLOOD	rs1668873
2009-10-30	19820697	Hematological parameters	BLOOD	rs11970772
2009-10-30	19820697	Hematological parameters	BLOOD	rs385893
2009-10-30	19820697	Mean platelet volume	BLOOD	rs11602954
2009-10-30	19820697	Mean platelet volume	BLOOD	rs10914144
2009-10-30	19820697	Hematological parameters	BLOOD	rs11066301
2009-10-30	19820697	Mean platelet volume	BLOOD	rs647316
2009-10-30	19820697	Mean platelet volume	BLOOD	rs6136489
2009-10-30	19820697	Mean platelet volume	BLOOD	rs893001
2009-10-30	19820697	Hematological parameters	BLOOD	rs9609565
2009-10-30	19820697	Hematological parameters	BLOOD	rs210135
2009-10-30	19820697	Hematological parameters	BLOOD	rs7385804
2009-10-30	19820697	Hematological parameters	BLOOD	rs5756506
2009-10-30	19820697	Hematological parameters	BLOOD	rs17609240
2009-10-30	19820697	Mean platelet volume	BLOOD	rs11071720
2009-11-03	19862010	Mean corpuscular volume	BLOOD	rs4895441
2009-11-03	19862010	Mean corpuscular hemoglobin	BLOOD	rs7776054
2009-11-03	19862010	Other erythrocyte phenotypes	BLOOD	rs9483788
2009-11-03	19862010	Mean corpuscular volume	BLOOD	rs1800562
2009-11-03	19862010	Mean corpuscular volume	BLOOD	rs2413450
2009-11-03	19862010	Mean corpuscular hemoglobin	BLOOD	rs1408272
2009-11-03	19862010	Mean corpuscular hemoglobin	BLOOD	rs2413450
2009-11-03	19862010	Mean corpuscular volume	BLOOD	rs9349205
2009-11-03	19862010	Hemoglobin	BLOOD	rs855791
2009-11-03	19862010	Mean corpuscular volume	BLOOD	rs643381
2009-11-03	19862010	Mean corpuscular volume	BLOOD	rs10758658
2009-11-03	19862010	Mean corpuscular hemoglobin	BLOOD	rs9349205
2009-11-03	19862010	Hemoglobin	BLOOD	rs1800562
2009-11-03	19862010	Mean corpuscular hemoglobin	BLOOD	rs628751
2009-11-03	19862010	Mean corpuscular volume	BLOOD	rs172629
2009-11-03	19862010	Mean corpuscular volume	BLOOD	rs131794
2009-11-03	19862010	Hematocrit	BLOOD	rs9483788
2009-11-03	19862010	Hemoglobin	BLOOD	rs10224002
2009-11-03	19862010	Hematocrit	BLOOD	rs10168349
2009-11-03	19862010	Hematocrit	BLOOD	rs10224002
2009-11-03	19862010	Mean corpuscular volume	BLOOD	rs2540917
2009-11-03	19862010	Mean corpuscular hemoglobin	BLOOD	rs10758658
2009-11-03	19862010	Other erythrocyte phenotypes	BLOOD	rs9373124
2009-11-03	19862010	Mean corpuscular volume	BLOOD	rs9859260
2009-11-03	19862010	Hematocrit	BLOOD	rs16926246
2009-11-03	19862010	Hematocrit	BLOOD	rs2413450
2009-11-03	19862010	Mean corpuscular volume	BLOOD	rs12718597
2009-11-03	19862010	Hemoglobin	BLOOD	rs10495928
2009-11-03	19862010	Mean corpuscular hemoglobin	BLOOD	rs11915082
2009-11-03	19862010	Hematocrit	BLOOD	rs11065987
2009-11-03	19862010	Mean corpuscular volume	BLOOD	rs7255045
2009-11-03	19862010	Mean corpuscular volume	BLOOD	rs7189020
2009-11-03	19862010	Hemoglobin	BLOOD	rs11065987
2009-11-03	19862010	Mean corpuscular hemoglobin	BLOOD	rs11085824
2009-11-03	19862010	Hemoglobin	BLOOD	rs16926246
2009-11-03	19862010	Mean corpuscular volume	BLOOD	rs7786877
2009-11-03	19862010	Hemoglobin	BLOOD	rs6013509
2009-11-03	19862010	Mean corpuscular volume	BLOOD	rs11239550
2009-11-03	19862010	Other erythrocyte phenotypes	BLOOD	rs857721
2009-11-03	19862010	Mean corpuscular hemoglobin	BLOOD	rs1122794
2009-11-03	19862010	Hematocrit	BLOOD	rs7385804
2009-11-03	19862010	Mean corpuscular volume	BLOOD	rs9374080
2009-11-03	19862010	Other erythrocyte phenotypes	BLOOD	rs2075671
2009-11-03	19862010	Hematocrit	BLOOD	rs1800562
2009-11-05	19820699	Serum markers of iron status	BLOOD	rs855791
2009-11-05	19820699	Serum markers of iron status	BLOOD	rs1800562
2009-11-05	19820698	Hemoglobin	BLOOD	rs198846
2009-11-05	19820698	Hemoglobin	BLOOD	rs855791
2009-11-09	19836008	Lung adenocarcinoma	OTHER	rs1051730
2009-11-09	19836008	Lung adenocarcinoma	OTHER	rs3117582
2009-11-09	19836008	Lung adenocarcinoma	OTHER	rs31489
2009-11-09	19836008	Lung adenocarcinoma	OTHER	rs2736100
2009-11-09	19836008	Lung adenocarcinoma	OTHER	rs4324798
2009-12-01	19880490	Serum iron concentration	BLOOD	rs4820268
2009-12-10	19915575	Parkinson's disease	NEURO	rs393152
2009-12-10	19915575	Parkinson's disease	NEURO	rs2736990
2009-12-10	19915575	Parkinson's disease	NEURO	rs199533
2009-12-10	19915574	Inflammatory bowel disease (early onset)	OTHER	rs10500264
2009-12-10	19915574	Inflammatory bowel disease (early onset)	OTHER	rs2412973
2009-12-10	19915574	Inflammatory bowel disease (early onset)	OTHER	rs8049439
2009-12-10	19915574	Inflammatory bowel disease (early onset)	OTHER	rs1250550
2009-12-11	19915572	Ulcerative colitis	OTHER	rs9268877
2009-12-11	19915572	Ulcerative colitis	OTHER	rs6017342
2009-12-11	19915572	Ulcerative colitis	OTHER	rs6426833
2009-12-11	19915572	Ulcerative colitis	OTHER	rs11209026
2009-12-11	19915572	Ulcerative colitis	OTHER	rs9858542
2009-12-11	19915572	Ulcerative colitis	OTHER	rs1728785
2009-12-11	19915572	Ulcerative colitis	OTHER	rs886774
2009-12-28	19966805	Type 1 diabetes	OTHER	rs941576
2009-12-28	19966805	Type 1 diabetes	OTHER	rs2304256
2009-12-28	20010834	Pulmonary function	OTHER	rs10516526
2009-12-28	20010834	Pulmonary function	OTHER	rs2070600
2009-12-28	20010834	Pulmonary function	OTHER	rs12899618
2009-12-28	20010834	Pulmonary function	OTHER	rs12504628
2009-12-28	20010834	Pulmonary function	OTHER	rs2571445
2009-12-28	20010834	Pulmonary function	OTHER	rs3995090
2009-12-29	20031576	Fibrinogen	BLOOD	rs1800789
2009-12-29	20031576	Fibrinogen	BLOOD	rs2522056
2009-12-29	20031576	Fibrinogen	BLOOD	rs511154
2009-12-29	20031576	Fibrinogen	BLOOD	rs1539019
2009-12-29	20031578	Plasma homocysteine	BLOOD	rs1801133
2009-12-29	20031578	Plasma homocysteine	BLOOD	rs6586282
2009-12-29	19767753	Prostate cancer	OTHER	rs7127900
2009-12-29	19767753	Prostate cancer	OTHER	rs1512268
2009-12-29	19767753	Prostate cancer	OTHER	rs5759167
2009-12-29	19767753	Prostate cancer	OTHER	rs4242384
2009-12-29	19767753	Prostate cancer	OTHER	rs12621278
2009-12-29	19767753	Prostate cancer	OTHER	rs3123078
2009-12-29	19767753	Prostate cancer	OTHER	rs7501939
2009-12-29	19767753	Prostate cancer	OTHER	rs1859962
2009-12-29	19767753	Prostate cancer	OTHER	rs17021918
2009-12-29	19767753	Prostate cancer	OTHER	rs7679673
2009-12-29	19767753	Prostate cancer	OTHER	rs7130881
2009-12-29	19767753	Prostate cancer	OTHER	rs12500426
2009-12-29	19767753	Prostate cancer	OTHER	rs1327301
2009-12-29	19767753	Prostate cancer	OTHER	rs651164
2009-12-29	19767753	Prostate cancer	OTHER	rs1465618
2009-12-29	19767753	Prostate cancer	OTHER	rs6465657
2009-12-29	19767753	Prostate cancer	OTHER	rs17181170
2010-01-07	20011104	Adiponectin levels	BLOOD	rs266717
2010-01-07	20011104	Adiponectin levels	BLOOD	rs1648707
2010-01-07	20011104	Adiponectin levels	BLOOD	rs4311394
2010-01-13	20018283	Adiponectin levels	BLOOD	rs17366568
2010-01-13	20031538	HDL cholesterol	BLOOD	rs9989419
2010-01-13	20031538	HDL cholesterol	BLOOD	rs17482753
2010-01-13	20031538	HDL cholesterol	BLOOD	rs7240405
2010-01-13	20010835	Pulmonary function	OTHER	rs1980057
2010-01-13	20010835	Pulmonary function	OTHER	rs11727189
2010-01-13	20010835	Pulmonary function	OTHER	rs2070600
2010-01-13	20010835	Pulmonary function	OTHER	rs11168048
2010-01-13	20010835	Pulmonary function	OTHER	rs2277027
2010-01-13	20010835	Pulmonary function	OTHER	rs3817928
2010-02-02	20062062	Ankylosing spondylitis	OTHER	rs7743761
2010-02-02	20062062	Ankylosing spondylitis	OTHER	rs2242944
2010-02-02	20062062	Ankylosing spondylitis	OTHER	rs10865331
2010-02-02	20062062	Ankylosing spondylitis	OTHER	rs11209026
2010-02-02	20062062	Ankylosing spondylitis	OTHER	rs27434
2010-02-02	20062063	Electrocardiographic traits	OTHER	rs6795970
2010-02-02	20062063	Electrocardiographic traits	OTHER	rs10494366
2010-02-02	20062063	Electrocardiographic traits	OTHER	rs7660702
2010-02-02	20062063	Electrocardiographic traits	OTHER	rs3825214
2010-02-02	20062063	Electrocardiographic traits	OTHER	rs3807989
2010-02-02	20062063	Electrocardiographic traits	OTHER	rs727957
2010-02-02	20062063	Electrocardiographic traits	OTHER	rs3825214
2010-02-02	20062063	Electrocardiographic traits	OTHER	rs3807375
2010-02-02	20062063	Electrocardiographic traits	OTHER	rs12296050
2010-02-02	20062063	Electrocardiographic traits	OTHER	rs365990
2010-02-02	20062063	Electrocardiographic traits	OTHER	rs1321311
2010-02-02	20062063	Electrocardiographic traits	OTHER	rs11129795
2010-02-02	20062063	Electrocardiographic traits	OTHER	rs6795970
2010-02-08	20081857	Two-hour glucose challenge	BLOOD	rs2877716
2010-02-08	20081857	Two-hour glucose challenge	BLOOD	rs10423928
2010-02-08	20081857	Two-hour glucose challenge	BLOOD	rs1260326
2010-02-08	20081856	Major mood disorders	NEURO	rs2251219
2010-02-28	20081858	Fasting glucose-related traits	BLOOD	rs560887
2010-02-28	20081858	Fasting glucose-related traits	BLOOD	rs10830963
2010-02-28	20081858	Fasting glucose-related traits	BLOOD	rs4607517
2010-02-28	20081858	Fasting glucose-related traits	BLOOD	rs560887
2010-02-28	20081858	Fasting glucose-related traits	BLOOD	rs2191349
2010-02-28	20081858	Fasting glucose-related traits	BLOOD	rs10830963
2010-02-28	20081858	Fasting glucose-related traits	BLOOD	rs780094
2010-02-28	20081858	Fasting glucose-related traits	BLOOD	rs780094
2010-02-28	20081858	Fasting insulin-related traits	BLOOD	rs780094
2010-02-28	20081858	Fasting glucose-related traits	BLOOD	rs11708067
2010-02-28	20081858	Fasting glucose-related traits	BLOOD	rs780094
2010-02-28	20081858	Fasting insulin-related traits	BLOOD	rs780094
2010-02-28	20081858	Fasting glucose-related traits	BLOOD	rs7944584
2010-02-28	20081858	Fasting glucose-related traits	BLOOD	rs2191349
2010-02-28	20081858	Fasting glucose-related traits	BLOOD	rs4607517
2010-02-28	20081858	Fasting glucose-related traits	BLOOD	rs10885122
2010-02-28	20081858	Fasting glucose-related traits	BLOOD	rs174550
2010-02-28	20081858	Fasting glucose-related traits	BLOOD	rs11605924
2010-02-28	20081858	Fasting glucose-related traits	BLOOD	rs7034200
2010-02-28	20081858	Fasting glucose-related traits	BLOOD	rs174550
2010-02-28	20081858	Fasting glucose-related traits	BLOOD	rs11920090
2010-02-28	20081858	Fasting glucose-related traits	BLOOD	rs7034200
2010-02-28	20081858	Fasting glucose-related traits	BLOOD	rs11708067
2010-02-28	20081858	Fasting glucose-related traits	BLOOD	rs340874
2010-02-28	20081858	Fasting glucose-related traits	BLOOD	rs11558471
2010-02-28	20081858	Fasting glucose-related traits	BLOOD	rs35767
2010-02-28	20081858	Fasting insulin-related traits	BLOOD	rs35767
2010-02-28	20081858	Fasting glucose-related traits	BLOOD	rs4506565
2010-02-28	20081858	Fasting glucose-related traits	BLOOD	rs35767
2010-02-28	20081858	Fasting insulin-related traits	BLOOD	rs35767
2010-02-28	20081858	Fasting glucose-related traits	BLOOD	rs11071657
2010-03-06	20139977	Telomere length	OTHER	rs12696304
2010-03-15	20173747	Atrial fibrillation	OTHER	rs6843082
2010-03-15	20173747	Atrial fibrillation	OTHER	rs13376333
2010-03-17	20147318	Plasma E-selectin levels	BLOOD	rs651007
2010-03-17	20167575	Soluble leptin receptor levels	BLOOD	rs1751492
2010-03-17	20173748	Chronic obstructive pulmonary disease	OTHER	rs7671167
2010-03-17	20173748	Chronic obstructive pulmonary disease	OTHER	rs13180
2010-03-24	20228798	Ulcerative colitis	OTHER	rs4654925
2010-03-24	20228798	Ulcerative colitis	OTHER	rs9268923
2010-03-24	20228798	Ulcerative colitis	OTHER	rs3024493
2010-03-24	20228798	Ulcerative colitis	OTHER	rs7809799
2010-03-24	20228798	Ulcerative colitis	OTHER	rs5771069
2010-03-26	20231535	Plasma coagulation factors	BLOOD	rs867186
2010-03-26	20231535	Plasma coagulation factors	BLOOD	rs9390459
2010-03-29	20190752	Celiac disease	OTHER	rs2187668
2010-03-29	20190752	Celiac disease	OTHER	rs1464510
2010-03-29	20190752	Celiac disease	OTHER	rs17810546
2010-03-29	20190752	Celiac disease	OTHER	rs13151961
2010-03-29	20190752	Celiac disease	OTHER	rs653178
2010-03-29	20190752	Celiac disease	OTHER	rs2327832
2010-03-29	20190752	Celiac disease	OTHER	rs2816316
2010-03-29	20190752	Celiac disease	OTHER	rs13098911
2010-03-29	20190752	Celiac disease	OTHER	rs11221332
2010-03-29	20190752	Celiac disease	OTHER	rs917997
2010-03-29	20190752	Celiac disease	OTHER	rs1738074
2010-03-29	20190752	Celiac disease	OTHER	rs802734
2010-03-29	20190752	Celiac disease	OTHER	rs13003464
2010-03-29	20190752	Celiac disease	OTHER	rs13010713
2010-03-29	20190752	Celiac disease	OTHER	rs10903122
2010-03-29	20190752	Celiac disease	OTHER	rs1893217
2010-03-29	20190752	Celiac disease	OTHER	rs10806425
2010-03-29	20190752	Celiac disease	OTHER	rs1250552
2010-03-29	20190752	Celiac disease	OTHER	rs4819388
2010-03-29	20190752	Celiac disease	OTHER	rs9792269
2010-03-29	20190752	Celiac disease	OTHER	rs3748816
2010-03-29	20190752	Celiac disease	OTHER	rs13314993
2010-03-29	20190752	Celiac disease	OTHER	rs296547
2010-03-29	20190752	Celiac disease	OTHER	rs4675374
2010-03-29	20190752	Celiac disease	OTHER	rs17035378
2010-03-29	20190752	Celiac disease	OTHER	rs11712165
2010-03-29	20190752	Celiac disease	OTHER	rs12928822
2010-04-02	20228799	Ulcerative colitis	OTHER	rs6426833
2010-04-02	20228799	Ulcerative colitis	OTHER	rs2201841
2010-04-02	20228799	Ulcerative colitis	OTHER	rs1558744
2010-04-02	20228799	Ulcerative colitis	OTHER	rs1317209
2010-04-02	20228799	Ulcerative colitis	OTHER	rs4957048
2010-04-02	20228799	Ulcerative colitis	OTHER	rs10800309
2010-04-02	20228799	Ulcerative colitis	OTHER	rs3197999
2010-04-02	20228799	Ulcerative colitis	OTHER	rs13003464
2010-04-02	20228799	Ulcerative colitis	OTHER	rs3024505
2010-04-02	20228799	Ulcerative colitis	OTHER	rs11190140
2010-04-02	20228799	Ulcerative colitis	OTHER	rs2305480
2010-04-27	20372150	Birth weight	OTHER	rs900400
2010-04-27	20372150	Birth weight	OTHER	rs9883204
2010-05-03	20383147	Systemic sclerosis	OTHER	rs6457617
2010-05-03	20383147	Systemic sclerosis	OTHER	rs10488631
2010-05-03	20383147	Systemic sclerosis	OTHER	rs2056626
2010-05-03	20383147	Systemic sclerosis	OTHER	rs3821236
2010-05-05	20383145	Serum creatinine	BLOOD	rs10206899
2010-05-05	20383145	Serum creatinine	BLOOD	rs4805834
2010-05-05	20383145	Serum creatinine	BLOOD	rs8068318
2010-05-05	20383145	Serum creatinine	BLOOD	rs3127573
2010-05-05	20383145	Serum creatinine	BLOOD	rs9992101
2010-05-05	20383146	Chronic kidney disease	OTHER	rs911119
2010-05-05	20383146	Chronic kidney disease	OTHER	rs2453533
2010-05-05	20383146	Chronic kidney disease	OTHER	rs12917707
2010-05-05	20383146	Chronic kidney disease	OTHER	rs17319721
2010-05-05	20383146	Chronic kidney disease	OTHER	rs1394125
2010-05-05	20383146	Chronic kidney disease	OTHER	rs7422339
2010-05-05	20383146	Chronic kidney disease	OTHER	rs9895661
2010-05-05	20383146	Chronic kidney disease	OTHER	rs12460876
2010-05-05	20383146	Chronic kidney disease	OTHER	rs6420094
2010-05-05	20383146	Chronic kidney disease	OTHER	rs1260326
2010-05-05	20383146	Chronic kidney disease	OTHER	rs13538
2010-05-05	20383146	Chronic kidney disease	OTHER	rs4744712
2010-05-05	20383146	Chronic kidney disease	OTHER	rs881858
2010-05-05	20383146	Chronic kidney disease	OTHER	rs491567
2010-05-05	20383146	Chronic kidney disease	OTHER	rs267734
2010-05-05	20383146	Chronic kidney disease	OTHER	rs7805747
2010-05-05	20383146	Chronic kidney disease	OTHER	rs2279463
2010-05-05	20383146	Chronic kidney disease	OTHER	rs626277
2010-05-05	20383146	Chronic kidney disease	OTHER	rs347685
2010-05-05	20383146	Chronic kidney disease	OTHER	rs653178
2010-05-05	20383146	Chronic kidney disease	OTHER	rs10774021
2010-05-05	20383146	Chronic kidney disease	OTHER	rs6465825
2010-05-05	20383146	Chronic kidney disease	OTHER	rs10109414
2010-05-05	20383146	Chronic kidney disease	OTHER	rs10794720
2010-05-06	20385819	Age-related macular degeneration	NEURO	rs10737680
2010-05-06	20385819	Age-related macular degeneration	NEURO	rs3793917
2010-05-06	20385819	Age-related macular degeneration	NEURO	rs429608
2010-05-06	20385819	Age-related macular degeneration	NEURO	rs1329424
2010-05-06	20385819	Age-related macular degeneration	NEURO	rs9621532
2010-05-06	20385819	Age-related macular degeneration	NEURO	rs2230199
2010-05-06	20385819	Age-related macular degeneration	NEURO	rs9380272
2010-05-10	20364137	Intracranial aneurysm	OTHER	rs1333040
2010-05-10	20364137	Intracranial aneurysm	OTHER	rs9298506
2010-05-10	20364137	Intracranial aneurysm	OTHER	rs11661542
2010-05-10	20364137	Intracranial aneurysm	OTHER	rs12413409
2010-05-10	20364137	Intracranial aneurysm	OTHER	rs9315204
2010-05-18	20410501	Vitiligo	OTHER	rs6904029
2010-05-18	20410501	Vitiligo	OTHER	rs3806156
2010-05-18	20410501	Vitiligo	OTHER	rs1393350
2010-05-18	20410501	Vitiligo	OTHER	rs229527
2010-05-18	20410501	Vitiligo	OTHER	rs4908760
2010-05-18	20410501	Vitiligo	OTHER	rs1464510
2010-05-18	20410501	Vitiligo	OTHER	rs11203203
2010-05-18	20410501	Vitiligo	OTHER	rs706779
2010-05-18	20410501	Vitiligo	OTHER	rs8192917
2010-05-20	20421936	Obesity (extreme)	OTHER	rs1558902
2010-05-20	20421936	Obesity (extreme)	OTHER	rs10871777
2010-05-23	20418485	Vitamin D levels	BLOOD	rs2282679
2010-05-23	20418485	Vitamin D levels	BLOOD	rs2060793,rs1993116
2010-05-23	20418485	Vitamin D levels	BLOOD	rs3829251,rs11234027
2010-05-23	20418489	Type 2 diabetes	OTHER	rs7593730
2010-05-24	20418889	Smoking behavior	NEURO	rs1051730
2010-05-24	20418888	Smoking behavior	NEURO	rs1051730
2010-05-24	20418888	Smoking behavior	NEURO	rs4105144
2010-05-24	20418888	Smoking behavior	NEURO	rs6474412
2010-05-24	20418890	Smoking behavior	NEURO	rs1051730
2010-05-24	20418890	Smoking behavior	NEURO	rs1329650
2010-05-24	20418890	Smoking behavior	NEURO	rs3733829
2010-05-24	20418890	Smoking behavior	NEURO	rs6265
2010-05-24	20418890	Smoking behavior	NEURO	rs3025343
2010-05-25	20421499	Telomere length	OTHER	rs4387287
2010-06-02	20453838	Breast cancer	OTHER	rs2981579
2010-06-02	20453838	Breast cancer	OTHER	rs3803662
2010-06-02	20453838	Breast cancer	OTHER	rs614367
2010-06-02	20453838	Breast cancer	OTHER	rs10995190
2010-06-02	20453838	Breast cancer	OTHER	rs13387042
2010-06-02	20453838	Breast cancer	OTHER	rs704010
2010-06-02	20453838	Breast cancer	OTHER	rs889312
2010-06-02	20453838	Breast cancer	OTHER	rs1011970
2010-06-08	20453840	Multiple sclerosis	NEURO	rs2040406
2010-06-08	20453840	Multiple sclerosis	NEURO	rs9657904
2010-06-13	20453842	Rheumatoid arthritis	OTHER	rs6910071
2010-06-13	20453842	Rheumatoid arthritis	OTHER	rs2476601
2010-06-13	20453842	Rheumatoid arthritis	OTHER	rs874040
2010-06-13	20453842	Rheumatoid arthritis	OTHER	rs11676922
2010-06-13	20453842	Rheumatoid arthritis	OTHER	rs6920220
2010-06-13	20453842	Rheumatoid arthritis	OTHER	rs6859219
2010-06-13	20453842	Rheumatoid arthritis	OTHER	rs706778
2010-06-13	20453842	Rheumatoid arthritis	OTHER	rs3093023
2010-06-13	20453842	Rheumatoid arthritis	OTHER	rs10488631
2010-06-13	20453842	Rheumatoid arthritis	OTHER	rs951005
2010-06-13	20453842	Rheumatoid arthritis	OTHER	rs934734
2010-06-13	20453842	Rheumatoid arthritis	OTHER	rs4810485
2010-06-13	20453842	Rheumatoid arthritis	OTHER	rs3087243
2010-06-13	20453842	Rheumatoid arthritis	OTHER	rs26232
2010-06-14	20460622	Alzheimer's disease	NEURO	rs2075650
2010-06-14	20463881	Eye color traits	OTHER	rs12913832
2010-06-14	20463881	Eye color traits	OTHER	rs9894429
2010-06-14	20463881	Eye color traits	OTHER	rs1003719
2010-06-22	20526338	Platelet aggregation	BLOOD	rs12566888
2010-06-22	20526338	Platelet aggregation	BLOOD	rs12566888
2010-06-22	20526338	Platelet aggregation	BLOOD	rs1671152
2010-06-22	20526338	Platelet aggregation	BLOOD	rs869244
2010-07-01	20529992	Serum Phytosterol Levels	BLOOD	rs4245791
2010-07-01	20529992	Serum Phytosterol Levels	BLOOD	rs41360247
2010-07-01	20529992	Serum Phytosterol Levels	BLOOD	rs657152
2010-07-01	20541252	Vitamin D insufficiency	OTHER	rs2282679
2010-07-01	20541252	Vitamin D insufficiency	OTHER	rs12785878
2010-07-01	20541252	Vitamin D insufficiency	OTHER	rs10741657
2010-07-04	20548944	Osteoporosis	OTHER	rs2062375
2010-07-04	20548944	Osteoporosis	OTHER	rs494453
2010-07-12	20570966	Crohn's disease	OTHER	rs2066847
2010-07-12	20570966	Crohn's disease	OTHER	rs504963
2010-07-12	20548946	Optic disc parameters	OTHER	rs1900004
2010-07-12	20548946	Optic disc parameters	OTHER	rs1192415
2010-07-12	20548946	Vertical cup-disc ratio	OTHER	rs1063192
2010-07-12	20548946	Vertical cup-disc ratio	OTHER	rs10483727
2010-07-12	20548946	Vertical cup-disc ratio	OTHER	rs17146964
2010-07-12	20548946	Optic disc parameters	OTHER	rs1362756
2010-07-12	20548946	Vertical cup-disc ratio	OTHER	rs1547014
2010-07-12	20548946	Vertical cup-disc ratio	OTHER	rs1926320
2010-07-12	20548946	Vertical cup-disc ratio	OTHER	rs1900004
2010-07-12	20548946	Vertical cup-disc ratio	OTHER	rs8068952
2010-07-12	20543847	Testicular germ cell cancer	OTHER	rs3782181
2010-07-12	20543847	Testicular germ cell cancer	OTHER	rs755383
2010-07-12	20543847	Testicular germ cell cancer	OTHER	rs4635969
2010-07-12	20543847	Testicular germ cell cancer	OTHER	rs2736100
2010-07-12	20543847	Testicular germ cell cancer	OTHER	rs4624820
2010-07-12	20543847	Testicular germ cell cancer	OTHER	rs2900333
2010-07-12	20581827	Type 2 diabetes	OTHER	rs7903146
2010-07-12	20581827	Type 2 diabetes	OTHER	rs1552224
2010-07-12	20581827	Type 2 diabetes	OTHER	rs10440833
2010-07-12	20581827	Type 2 diabetes	OTHER	rs7578326
2010-07-12	20581827	Type 2 diabetes	OTHER	rs5015480
2010-07-12	20581827	Type 2 diabetes	OTHER	rs243021
2010-07-12	20581827	Type 2 diabetes	OTHER	rs1387153
2010-07-12	20581827	Type 2 diabetes	OTHER	rs231362
2010-07-12	20581827	Type 2 diabetes	OTHER	rs4457053
2010-07-12	20581827	Type 2 diabetes	OTHER	rs10965250
2010-07-12	20581827	Type 2 diabetes	OTHER	rs8042680
2010-07-12	20581827	Type 2 diabetes	OTHER	rs972283
2010-07-12	20581827	Type 2 diabetes	OTHER	rs5945326
2010-07-12	20581827	Type 2 diabetes	OTHER	rs896854
2010-07-12	20581827	Type 2 diabetes	OTHER	rs1470579
2010-07-12	20581827	Type 2 diabetes	OTHER	rs11634397
2010-07-12	20581827	Type 2 diabetes	OTHER	rs849134
2010-07-12	20581827	Type 2 diabetes	OTHER	rs1531343
2010-07-12	20581827	Type 2 diabetes	OTHER	rs3802177
2010-07-12	20581827	Type 2 diabetes	OTHER	rs7957197
2010-07-12	20581827	Type 2 diabetes	OTHER	rs11642841
2010-07-12	20581827	Type 2 diabetes	OTHER	rs1801214
2010-07-12	20581827	Type 2 diabetes	OTHER	rs13292136
2010-07-30	20558539	Serum phosphorus concentrations	BLOOD	rs1697421
2010-07-30	20558539	Serum phosphorus concentrations	BLOOD	rs947583
2010-07-30	20558539	Serum phosphorus concentrations	BLOOD	rs9469578
2010-07-30	20558539	Serum phosphorus concentrations	BLOOD	rs17265703
2010-08-18	19853236	Hematology traits	BLOOD	rs7775698
2010-08-18	19853236	Hematology traits	BLOOD	rs7775698
2010-08-18	19853236	Hematology traits	BLOOD	rs4820268
2010-08-18	19853236	Hematology traits	BLOOD	rs1408272
2010-08-18	19853236	Hematology traits	BLOOD	rs4820268
2010-08-18	19853236	Hematology traits	BLOOD	rs9399137
2010-08-30	20045101	CD4:CD8 lymphocyte ratio	BLOOD	rs2524054
2010-08-30	20045101	CD4:CD8 lymphocyte ratio	BLOOD	rs2524054
2010-09-07	20661308	Serum calcium	BLOOD	rs1801725
2010-09-10	20663923	Autism	NEURO	rs4141463
2010-09-11	20686651	Chronic kidney disease and serum creatinine concentration	OTHER	rs4293393
2010-09-14	20686565	Blood lipid traits	BLOOD	rs629301
2010-09-15	20700443	Serum magnesium levels	BLOOD	rs4072037
2010-09-15	20700443	Serum magnesium levels	BLOOD	rs7965584
2010-09-15	20700443	Serum magnesium levels	BLOOD	rs3925584
2010-09-15	20700443	Serum magnesium levels	BLOOD	rs11144134
2010-09-15	20700443	Serum magnesium levels	BLOOD	rs13146355
2010-09-15	20700443	Serum magnesium levels	BLOOD	rs448378
2010-09-17	20802479	Migraine	NEURO	rs1835740
2010-09-21	20694011	Immunoglobulin A	BLOOD	rs2187668
2010-09-21	20694011	Immunoglobulin A	BLOOD	rs9271366
2010-09-21	20694011	Immunoglobulin A	BLOOD	rs1990760
2010-09-22	20711177	Parkinson's disease	NEURO	rs356220
2010-09-22	20711177	Parkinson's disease	NEURO	rs3129882
2010-09-22	20711177	Parkinson's disease	NEURO	rs11248051
2010-09-23	20719862	Central corneal thickness	OTHER	rs12447690
2010-09-23	20719862	Central corneal thickness	OTHER	rs1034200
2010-09-23	20719862	Central corneal thickness	OTHER	rs6496932
2010-09-23	20719862	Central corneal thickness	OTHER	rs2755237
2010-09-28	20802025	Plasma levels of Protein C	BLOOD	rs867186
2010-09-28	20802025	Plasma levels of Protein C	BLOOD	rs6120849
2010-09-28	20802025	Plasma levels of Protein C	BLOOD	rs1158867
2010-09-28	20802025	Plasma levels of Protein C	BLOOD	rs17145713
2010-10-05	20835239	Refractive error	OTHER	rs634990
2010-10-05	20835236	Refractive error	OTHER	rs939658
2010-10-05	20835238	Glaucoma (primary open-angle)	OTHER	rs4236601
2010-10-07	20852631	Breast cancer	OTHER	rs8170
2010-10-12	20852632	Ovarian cancer	OTHER	rs2072590
2010-10-12	20852632	Ovarian cancer	OTHER	rs10088218
2010-10-15	20884846	Serum urate	BLOOD	rs13129697
2010-10-15	20884846	Serum urate	BLOOD	rs2199936
2010-10-15	20884846	Serum urate	BLOOD	rs2078267
2010-10-15	20884846	Serum urate	BLOOD	rs1165196
2010-10-15	20884846	Serum urate	BLOOD	rs2199936
2010-10-15	20884846	Serum urate	BLOOD	rs780093
2010-10-15	20884846	Serum urate	BLOOD	rs13129697
2010-10-15	20884846	Serum urate	BLOOD	rs1106766
2010-10-15	20884846	Serum urate	BLOOD	rs675209
2010-10-15	20884846	Serum urate	BLOOD	rs1967017
2010-10-15	20872241	Breast cancer	OTHER	rs1219648
2010-10-16	20881960	Height	OTHER	rs2284746
2010-10-16	20881960	Height	OTHER	rs6470764
2010-10-16	20881960	Height	OTHER	rs788867
2010-10-16	20881960	Height	OTHER	rs2665838
2010-10-16	20881960	Height	OTHER	rs7274811
2010-10-16	20881960	Height	OTHER	rs2580816
2010-10-16	20881960	Height	OTHER	rs6569648
2010-10-16	20881960	Height	OTHER	rs2871865
2010-10-16	20881960	Height	OTHER	rs7274811
2010-10-16	20881960	Height	OTHER	rs10748128
2010-10-16	20881960	Height	OTHER	rs17511102
2010-10-16	20881960	Height	OTHER	rs10037512
2010-10-16	20881960	Height	OTHER	rs1950500
2010-10-16	20881960	Height	OTHER	rs572169
2010-10-16	20881960	Height	OTHER	rs10770705
2010-10-16	20881960	Height	OTHER	rs543650
2010-10-16	20881960	Height	OTHER	rs3129109
2010-10-16	20881960	Height	OTHER	rs7466269
2010-10-16	20881960	Height	OTHER	rs2093210
2010-10-16	20881960	Height	OTHER	rs2638953
2010-10-16	20881960	Height	OTHER	rs9969804
2010-10-16	20881960	Height	OTHER	rs26868
2010-10-16	20881960	Height	OTHER	rs4986172
2010-10-16	20881960	Height	OTHER	rs7507204
2010-10-16	20881960	Height	OTHER	rs17318596
2010-10-16	20881960	Height	OTHER	rs4665736
2010-10-16	20881960	Height	OTHER	rs274546
2010-10-16	20881960	Height	OTHER	rs4282339
2010-10-16	20881960	Height	OTHER	rs889014
2010-10-16	20881960	Height	OTHER	rs11830103
2010-10-16	20881960	Height	OTHER	rs2856321
2010-10-16	20881960	Height	OTHER	rs6439167
2010-10-16	20881960	Height	OTHER	rs1351164
2010-10-16	20881960	Height	OTHER	rs12680655
2010-10-16	20881960	Height	OTHER	rs7697556
2010-10-16	20881960	Height	OTHER	rs720390
2010-10-16	20881960	Height	OTHER	rs12534093
2010-10-16	20881960	Height	OTHER	rs7849585
2010-10-16	20881960	Height	OTHER	rs862034
2010-10-16	20881960	Height	OTHER	rs7971536
2010-10-16	20881960	Height	OTHER	rs11684404
2010-10-16	20881960	Height	OTHER	rs2145998
2010-10-16	20881960	Height	OTHER	rs4072910
2010-10-16	20881960	Height	OTHER	rs9863706
2010-10-16	20881960	Height	OTHER	rs634552
2010-10-16	20881960	Height	OTHER	rs3782089
2010-10-16	20881960	Height	OTHER	rs9835332
2010-10-16	20881960	Height	OTHER	rs2778031
2010-10-16	20881960	Height	OTHER	rs2336725
2010-10-17	20864672	LDL cholesterol	BLOOD	rs4420638
2010-10-17	20864672	HDL cholesterol	BLOOD	rs9989419
2010-10-17	20864672	LDL cholesterol	BLOOD	rs660240
2010-10-17	20864672	Triglycerides	BLOOD	rs10105606
2010-10-17	20864672	HDL cholesterol	BLOOD	rs325
2010-10-17	20864672	HDL cholesterol	BLOOD	rs261334
2010-10-17	20864672	Triglycerides	BLOOD	rs4938303
2010-10-17	20864672	LDL cholesterol	BLOOD	rs515135
2010-10-17	20864672	Triglycerides	BLOOD	rs1260333
2010-10-17	20864672	Triglycerides	BLOOD	rs174548
2010-10-17	20864672	HDL cholesterol	BLOOD	rs174548
2010-10-17	20864672	HDL cholesterol	BLOOD	rs2156552
2010-10-17	20864672	Triglycerides	BLOOD	rs1178979
2010-10-17	20864672	LDL cholesterol	BLOOD	rs2126259
2010-10-17	20864672	LDL cholesterol	BLOOD	rs10401969
2010-10-17	20864672	LDL cholesterol	BLOOD	rs12916
2010-10-17	20864672	Triglycerides	BLOOD	rs2954029
2010-10-17	20864672	HDL cholesterol	BLOOD	rs964184
2010-10-17	20864672	LDL cholesterol	BLOOD	rs11206510
2010-10-17	20864672	Triglycerides	BLOOD	rs442177
2010-10-17	20864672	HDL cholesterol	BLOOD	rs10489615
2010-10-17	20864672	HDL cholesterol	BLOOD	rs643531
2010-10-17	20864672	LDL cholesterol	BLOOD	rs2142672
2010-10-17	20864672	Triglycerides	BLOOD	rs2304130
2010-11-17	20935630	Body mass index	OTHER	rs1558902
2010-11-17	20935630	Body mass index	OTHER	rs2867125
2010-11-17	20935630	Body mass index	OTHER	rs571312
2010-11-17	20935630	Body mass index	OTHER	rs10938397
2010-11-17	20935630	Body mass index	OTHER	rs10767664
2010-11-17	20935630	Body mass index	OTHER	rs543874
2010-11-17	20935630	Body mass index	OTHER	rs2815752
2010-11-17	20935630	Body mass index	OTHER	rs713586
2010-11-17	20935630	Body mass index	OTHER	rs12444979
2010-11-17	20935630	Body mass index	OTHER	rs7359397
2010-11-17	20935630	Body mass index	OTHER	rs987237
2010-11-17	20935630	Body mass index	OTHER	rs2241423
2010-11-17	20935630	Body mass index	OTHER	rs9816226
2010-11-17	20935630	Body mass index	OTHER	rs7138803
2010-11-17	20935630	Body mass index	OTHER	rs2287019
2010-11-17	20935630	Body mass index	OTHER	rs1514175
2010-11-17	20935630	Body mass index	OTHER	rs13107325
2010-11-17	20935630	Body mass index	OTHER	rs2112347
2010-11-17	20935630	Body mass index	OTHER	rs10968576
2010-11-17	20935630	Body mass index	OTHER	rs3810291
2010-11-17	20935630	Body mass index	OTHER	rs3817334
2010-11-17	20935630	Body mass index	OTHER	rs887912
2010-11-17	20935630	Body mass index	OTHER	rs10150332
2010-11-17	20935630	Body mass index	OTHER	rs13078807
2010-11-17	20935630	Body mass index	OTHER	rs11847697
2010-11-17	20935630	Body mass index	OTHER	rs2890652
2010-11-17	20935630	Body mass index	OTHER	rs1555543
2010-11-17	20935630	Body mass index	OTHER	rs4771122
2010-11-17	20935630	Body mass index	OTHER	rs4836133
2010-11-17	20935630	Body mass index	OTHER	rs29941
2010-11-17	20935630	Body mass index	OTHER	rs4929949
2010-11-17	20935630	Body mass index	OTHER	rs206936
2010-11-17	20935629	Waist-hip ratio	OTHER	rs10195252
2010-11-17	20935629	Waist-hip ratio	OTHER	rs4846567
2010-11-17	20935629	Waist-hip ratio	OTHER	rs9491696
2010-11-17	20935629	Waist-hip ratio	OTHER	rs6905288
2010-11-17	20935629	Waist-hip ratio	OTHER	rs984222
2010-11-17	20935629	Waist-hip ratio	OTHER	rs1055144
2010-11-17	20935629	Waist-hip ratio	OTHER	rs1011731
2010-11-17	20935629	Waist-hip ratio	OTHER	rs1294421
2010-11-17	20935629	Waist-hip ratio	OTHER	rs718314
2010-11-17	20935629	Waist-hip ratio	OTHER	rs6795735
2010-11-17	20935629	Waist-hip ratio	OTHER	rs1443512
2010-11-17	20935629	Waist-hip ratio	OTHER	rs9491696
2010-11-17	20935629	Waist-hip ratio	OTHER	rs4823006
2010-11-17	20935629	Waist-hip ratio	OTHER	rs6784615
2010-11-17	20935629	Waist-hip ratio	OTHER	rs6861681
2010-12-01	20953189	Psoriasis	OTHER	rs4795067
2010-12-01	20953189	Psoriasis	OTHER	rs10782001
2010-12-01	20953189	Psoriasis	OTHER	rs12586317
2010-12-08	20972438	Bladder cancer	OTHER	NR
2010-12-08	20972438	Bladder cancer	OTHER	rs9642880
2010-12-08	20972438	Bladder cancer	OTHER	rs798766
2010-12-08	20972438	Bladder cancer	OTHER	rs1014971
2010-12-08	20972438	Bladder cancer	OTHER	rs8102137
2010-12-08	20972438	Bladder cancer	OTHER	rs1495741
2010-12-08	20972438	Bladder cancer	OTHER	rs2294008
2010-12-08	20972438	Bladder cancer	OTHER	rs710521
2010-12-09	20972440	Colorectal cancer	OTHER	rs11169552
2010-12-09	20972440	Colorectal cancer	OTHER	rs4925386
2010-12-09	20972440	Colorectal cancer	OTHER	rs6691170
2010-12-09	20972440	Colorectal cancer	OTHER	rs6687758
2010-12-09	20972440	Colorectal cancer	OTHER	rs10936599
2010-12-16	21082022	Hypertension	BLOOD	rs13333226
2010-12-16	21060863	Retinal vascular caliber	OTHER	rs2287921
2010-12-16	21060863	Retinal vascular caliber	OTHER	rs225717
2010-12-16	21060863	Retinal vascular caliber	OTHER	rs17421627
2010-12-16	21060863	Retinal vascular caliber	OTHER	rs10774625
2011-01-03	21037115	Body mass in chronic obstructive pulmonary disease	OTHER	rs8050136
2011-01-03	21044948	Parkinson's disease	NEURO	rs356220
2011-01-03	21044948	Parkinson's disease	NEURO	rs8070723
2011-01-06	21088011	Coronary heart disease	OTHER	rs3739998
2011-01-06	21084426	Parkinson's disease	NEURO	rs356220
2011-01-06	21076409	Ventricular conduction	OTHER	rs9470361
2011-01-06	21076409	Ventricular conduction	OTHER	rs11153730
2011-01-06	21076409	Ventricular conduction	OTHER	rs9436640
2011-01-06	21076409	Ventricular conduction	OTHER	rs9851724
2011-01-06	21076409	Ventricular conduction	OTHER	rs6801957
2011-01-06	21076409	Ventricular conduction	OTHER	rs13165478
2011-01-06	21076409	Ventricular conduction	OTHER	rs1362212
2011-01-06	21076409	Ventricular conduction	OTHER	rs11848785
2011-01-06	21076409	Ventricular conduction	OTHER	rs883079
2011-01-06	21076409	Ventricular conduction	OTHER	rs10850409
2011-01-06	21076409	Ventricular conduction	OTHER	rs17391905
2011-01-06	21076409	Ventricular conduction	OTHER	rs17608766
2011-01-06	21076409	Ventricular conduction	OTHER	rs7342028
2011-01-06	21076409	Ventricular conduction	OTHER	rs991014
2011-01-06	21076409	Ventricular conduction	OTHER	rs7784776
2011-01-06	21076409	Ventricular conduction	OTHER	rs17020136
2011-01-06	21076409	Ventricular conduction	OTHER	rs4687718
2011-01-06	21076409	Ventricular conduction	OTHER	rs7562790
2011-01-06	21076409	Ventricular conduction	OTHER	rs1886512
2011-01-06	21076409	Ventricular conduction	OTHER	rs2242285
2011-01-06	21076409	Ventricular conduction	OTHER	rs9912468
2011-01-06	21076409	Ventricular conduction	OTHER	rs4074536
2011-01-06	21076409	Ventricular conduction	OTHER	rs1733724
2011-01-07	21124955	Amyloid A Levels	BLOOD	rs4638289
2011-01-07	21124955	Amyloid A Levels	BLOOD	rs4353250
2011-01-07	21124955	Amyloid A Levels	BLOOD	rs2896526
2011-01-08	21102462	Menarche (age at onset)	OTHER	rs7759938
2011-01-08	21102462	Menarche (age at onset)	OTHER	rs2090409
2011-01-08	21102462	Menarche (age at onset)	OTHER	rs1079866
2011-01-08	21102462	Menarche (age at onset)	OTHER	rs466639
2011-01-08	21102462	Menarche (age at onset)	OTHER	rs6438424
2011-01-08	21102462	Menarche (age at onset)	OTHER	rs1398217
2011-01-08	21102462	Menarche (age at onset)	OTHER	rs12617311
2011-01-08	21102462	Menarche (age at onset)	OTHER	rs9635759
2011-01-08	21102462	Menarche (age at onset)	OTHER	rs6589964
2011-01-08	21102462	Menarche (age at onset)	OTHER	rs10980926
2011-01-08	21102462	Menarche (age at onset)	OTHER	rs17268785
2011-01-08	21102462	Menarche (age at onset)	OTHER	rs13187289
2011-01-08	21102462	Menarche (age at onset)	OTHER	rs7642134
2011-01-08	21102462	Menarche (age at onset)	OTHER	rs17188434
2011-01-08	21102462	Menarche (age at onset)	OTHER	rs2002675
2011-01-08	21102462	Menarche (age at onset)	OTHER	rs7821178
2011-01-08	21102462	Menarche (age at onset)	OTHER	rs1659127
2011-01-08	21102462	Menarche (age at onset)	OTHER	rs10423674
2011-01-08	21102462	Menarche (age at onset)	OTHER	rs10899489
2011-01-08	21102462	Menarche (age at onset)	OTHER	rs4929923
2011-01-08	21102462	Menarche (age at onset)	OTHER	rs6439371
2011-01-08	21102462	Menarche (age at onset)	OTHER	rs6575793
2011-01-08	21102462	Menarche (age at onset)	OTHER	rs1361108
2011-01-08	21102462	Menarche (age at onset)	OTHER	rs1364063
2011-01-08	21102462	Menarche (age at onset)	OTHER	rs2947411
2011-01-08	21102462	Menarche (age at onset)	OTHER	rs4840086
2011-01-08	21102462	Menarche (age at onset)	OTHER	rs633715
2011-01-08	21102462	Menarche (age at onset)	OTHER	rs6762477
2011-01-08	21102462	Menarche (age at onset)	OTHER	rs900145
2011-01-08	21102462	Menarche (age at onset)	OTHER	rs7617480
2011-01-08	21102462	Menarche (age at onset)	OTHER	rs852069
2011-01-08	21102462	Menarche (age at onset)	OTHER	rs9939609
2011-01-08	21104366	Wrist bone mass	OTHER	rs11023787
2011-01-11	21102463	Crohn's disease	OTHER	rs2076756
2011-01-11	21102463	Crohn's disease	OTHER	rs11209026
2011-01-11	21102463	Crohn's disease	OTHER	rs3792109
2011-01-11	21102463	Crohn's disease	OTHER	rs4077515
2011-01-11	21102463	Crohn's disease	OTHER	rs11742570
2011-01-11	21102463	Crohn's disease	OTHER	rs1250550
2011-01-11	21102463	Crohn's disease	OTHER	rs2413583
2011-01-11	21102463	Crohn's disease	OTHER	rs10761659
2011-01-11	21102463	Crohn's disease	OTHER	rs11564258
2011-01-11	21102463	Crohn's disease	OTHER	rs12521868
2011-01-11	21102463	Crohn's disease	OTHER	rs4409764
2011-01-11	21102463	Crohn's disease	OTHER	rs17293632
2011-01-11	21102463	Crohn's disease	OTHER	rs7714584
2011-01-11	21102463	Crohn's disease	OTHER	rs6651252
2011-01-11	21102463	Crohn's disease	OTHER	rs8005161
2011-01-11	21102463	Crohn's disease	OTHER	rs3197999
2011-01-11	21102463	Crohn's disease	OTHER	rs1819658
2011-01-11	21102463	Crohn's disease	OTHER	rs181359
2011-01-11	21102463	Crohn's disease	OTHER	rs3810936
2011-01-11	21102463	Crohn's disease	OTHER	rs4809330
2011-01-11	21102463	Crohn's disease	OTHER	rs10495903
2011-01-11	21102463	Crohn's disease	OTHER	rs3024505
2011-01-11	21102463	Crohn's disease	OTHER	rs3091315
2011-01-11	21102463	Crohn's disease	OTHER	rs3180018
2011-01-11	21102463	Crohn's disease	OTHER	rs7423615
2011-01-11	21102463	Crohn's disease	OTHER	rs12720356
2011-01-11	21102463	Crohn's disease	OTHER	rs2058660
2011-01-11	21102463	Crohn's disease	OTHER	rs359457
2011-01-11	21102463	Crohn's disease	OTHER	rs7702331
2011-01-11	21102463	Crohn's disease	OTHER	rs281379
2011-01-11	21102463	Crohn's disease	OTHER	rs713875
2011-01-11	21102463	Crohn's disease	OTHER	rs102275
2011-01-11	21102463	Crohn's disease	OTHER	rs151181
2011-01-11	21102463	Crohn's disease	OTHER	rs212388
2011-01-11	21102463	Crohn's disease	OTHER	rs780093
2011-01-11	21102463	Crohn's disease	OTHER	rs2549794
2011-01-11	21102463	Crohn's disease	OTHER	rs4902642
2011-01-11	21102463	Crohn's disease	OTHER	rs2062305
2011-01-11	21102463	Crohn's disease	OTHER	rs694739
2011-01-11	21102463	Crohn's disease	OTHER	rs13428812
2011-01-11	21102463	Crohn's disease	OTHER	rs11167764
2011-01-11	21102463	Crohn's disease	OTHER	rs12722489
2011-01-11	21102463	Crohn's disease	OTHER	rs6738825
2011-01-11	21102463	Crohn's disease	OTHER	rs1847472
2011-01-11	21102463	Crohn's disease	OTHER	rs10181042
2011-01-11	21102463	Crohn's disease	OTHER	rs13073817
2011-01-11	21102463	Crohn's disease	OTHER	rs17309827
2011-01-11	21102463	Crohn's disease	OTHER	rs2797685
2011-01-11	21102463	Crohn's disease	OTHER	rs1998598
2011-01-11	21102463	Crohn's disease	OTHER	rs736289
2011-01-11	21124317	Neuroblastoma	NEURO	rs4712653
2011-01-11	21124317	Neuroblastoma	NEURO	rs110419
2011-01-11	21124317	Neuroblastoma	NEURO	rs3768716
2011-01-12	21124946	Bone mineral density	OTHER	rs1021188
2011-01-13	21160077	Serum prostate-specific antigen levels	BLOOD	rs17632542
2011-01-13	21160077	Serum prostate-specific antigen levels	BLOOD	rs10788160
2011-01-13	21160077	Serum prostate-specific antigen levels	BLOOD	rs10993994
2011-01-13	21160077	Serum prostate-specific antigen levels	BLOOD	rs11067228
2011-01-13	21160077	Serum prostate-specific antigen levels	BLOOD	rs4430796
2011-01-13	21160077	Serum prostate-specific antigen levels	BLOOD	rs401681
2011-01-13	21160077	Serum prostate-specific antigen levels	BLOOD	rs266849
2011-01-15	21131975	Renal cell carcinoma	OTHER	rs7105934
2011-01-15	21131975	Renal cell carcinoma	OTHER	rs7579899
2011-01-15	21131975	Renal cell carcinoma	OTHER	rs4765623
2011-01-16	21186350	Response to metformin		rs11212617
2011-01-18	21151130	Endometriosis	OTHER	rs12700667
2011-01-18	20953190	Psoriasis	OTHER	rs10484554
2011-01-18	20953190	Psoriasis	OTHER	rs240993
2011-01-18	20953190	Psoriasis	OTHER	rs458017,rs465969
2011-01-18	20953190	Psoriasis	OTHER	rs17716942
2011-01-18	20953190	Psoriasis	OTHER	rs8016947
2011-01-18	20953190	Psoriasis	OTHER	rs27524
2011-01-18	20953190	Psoriasis	OTHER	rs12720356
2011-01-18	20953190	Psoriasis	OTHER	rs3213094
2011-01-18	20953190	Psoriasis	OTHER	rs4112788
2011-01-18	20953190	Psoriasis	OTHER	rs280519
2011-01-18	20953190	Psoriasis	OTHER	rs702873
2011-02-03	21208937	Serum iron levels	BLOOD	rs3811647
2011-02-03	21208937	Serum iron levels	BLOOD	rs4820268
2011-02-03	21208937	Serum iron levels	BLOOD	rs1799945
2011-02-03	21208937	Serum iron levels	BLOOD	rs17342717
2011-02-23	21239051	Cardiovascular disease risk factors	OTHER	rs1994016
2011-02-23	21239051	Cardiovascular disease risk factors	OTHER	rs514659
2011-03-02	21244703	Multiple sclerosis	NEURO	rs4939490
2011-03-02	21273288	Natriuretic peptide levels	BLOOD	rs1023252
2011-03-04	21263130	Breast cancer	OTHER	rs1219648
2011-03-04	21263130	Breast cancer	OTHER	rs1562430
2011-03-04	21263130	Breast cancer	OTHER	rs4415084
2011-03-04	21263130	Breast cancer	OTHER	rs13387042
2011-03-04	21263130	Breast cancer	OTHER	rs865686
2011-03-04	21263130	Breast cancer	OTHER	rs3112612
2011-03-04	21263130	Breast cancer	OTHER	rs4973768
2011-03-17	21278746	Mammographic density	OTHER	rs10995190
2011-03-18	21298027	Crohn's disease and Celiac disease	OTHER	rs10188217
2011-03-18	21298027	Crohn's disease and Celiac disease	OTHER	rs212388
2011-03-18	21292315	Parkinson's disease	NEURO	rs356219
2011-03-18	21292315	Parkinson's disease	NEURO	rs2942168
2011-03-18	21292315	Parkinson's disease	NEURO	rs11724635
2011-03-18	21292315	Parkinson's disease	NEURO	NR
2011-03-18	21292315	Parkinson's disease	NEURO	rs1491942
2011-03-18	21292315	Parkinson's disease	NEURO	rs12817488
2011-03-18	21292315	Parkinson's disease	NEURO	rs34372695
2011-03-18	21292315	Parkinson's disease	NEURO	rs6599388
2011-03-18	21292315	Parkinson's disease	NEURO	rs11711441
2011-03-18	21292315	Parkinson's disease	NEURO	rs2102808
2011-03-18	21292315	Parkinson's disease	NEURO	rs6710823
2011-03-28	21300955	C-reactive protein	BLOOD	rs2794520
2011-03-28	21300955	C-reactive protein	BLOOD	rs4420638
2011-03-28	21300955	C-reactive protein	BLOOD	rs1183910
2011-03-28	21300955	C-reactive protein	BLOOD	rs4420065
2011-03-28	21300955	C-reactive protein	BLOOD	rs4129267
2011-03-28	21300955	C-reactive protein	BLOOD	rs1260326
2011-03-28	21300955	C-reactive protein	BLOOD	rs6734238
2011-03-28	21300955	C-reactive protein	BLOOD	rs12239046
2011-03-28	21300955	C-reactive protein	BLOOD	rs9987289
2011-03-28	21300955	C-reactive protein	BLOOD	rs10521222
2011-03-28	21300955	C-reactive protein	BLOOD	rs10745954
2011-03-28	21300955	C-reactive protein	BLOOD	rs12037222
2011-03-28	21300955	C-reactive protein	BLOOD	rs1800961
2011-03-28	21300955	C-reactive protein	BLOOD	rs13233571
2011-03-28	21300955	C-reactive protein	BLOOD	rs340029
2011-03-28	21300955	C-reactive protein	BLOOD	rs4705952
2011-03-28	21300955	C-reactive protein	BLOOD	rs2847281
2011-03-29	21297633	Ulcerative colitis	OTHER	rs9268853
2011-03-29	21297633	Ulcerative colitis	OTHER	rs6426833
2011-03-29	21297633	Ulcerative colitis	OTHER	rs11209026
2011-03-29	21297633	Ulcerative colitis	OTHER	rs10758669
2011-03-29	21297633	Ulcerative colitis	OTHER	rs2836878
2011-03-29	21297633	Ulcerative colitis	OTHER	rs6871626
2011-03-29	21297633	Ulcerative colitis	OTHER	rs6584283
2011-03-29	21297633	Ulcerative colitis	OTHER	rs6017342
2011-03-29	21297633	Ulcerative colitis	OTHER	rs1801274
2011-03-29	21297633	Ulcerative colitis	OTHER	rs10781499
2011-03-29	21297633	Ulcerative colitis	OTHER	rs16940202
2011-03-29	21297633	Ulcerative colitis	OTHER	rs9822268
2011-03-29	21297633	Ulcerative colitis	OTHER	rs3024505
2011-03-29	21297633	Ulcerative colitis	OTHER	rs6920220
2011-03-29	21297633	Ulcerative colitis	OTHER	rs17085007
2011-03-29	21297633	Ulcerative colitis	OTHER	rs7134599
2011-03-29	21297633	Ulcerative colitis	OTHER	rs4510766
2011-03-29	21297633	Ulcerative colitis	OTHER	rs2155219
2011-03-29	21297633	Ulcerative colitis	OTHER	rs798502
2011-03-29	21297633	Ulcerative colitis	OTHER	rs7608910
2011-03-29	21297633	Ulcerative colitis	OTHER	rs678170
2011-03-29	21297633	Ulcerative colitis	OTHER	rs7524102
2011-03-29	21297633	Ulcerative colitis	OTHER	rs7554511
2011-03-29	21297633	Ulcerative colitis	OTHER	rs1297265
2011-03-29	21297633	Ulcerative colitis	OTHER	rs2310173
2011-03-29	21297633	Ulcerative colitis	OTHER	rs941823
2011-03-29	21297633	Ulcerative colitis	OTHER	rs267939
2011-03-29	21297633	Ulcerative colitis	OTHER	rs4246905
2011-03-29	21297633	Ulcerative colitis	OTHER	rs2872507
2011-03-29	21297633	Ulcerative colitis	OTHER	rs2838519
2011-03-29	21297633	Ulcerative colitis	OTHER	rs4676406
2011-03-29	21297633	Ulcerative colitis	OTHER	rs11676348
2011-03-29	21297633	Ulcerative colitis	OTHER	rs907611
2011-03-29	21297633	Ulcerative colitis	OTHER	rs2297441
2011-03-29	21297633	Ulcerative colitis	OTHER	rs943072
2011-03-29	21297633	Ulcerative colitis	OTHER	rs12261843
2011-03-29	21297633	Ulcerative colitis	OTHER	rs254560
2011-03-29	21297633	Ulcerative colitis	OTHER	rs6451493
2011-03-29	21297633	Ulcerative colitis	OTHER	rs734999
2011-03-29	21297633	Ulcerative colitis	OTHER	rs35675666
2011-03-29	21297633	Ulcerative colitis	OTHER	rs6911490
2011-03-29	21297633	Ulcerative colitis	OTHER	rs4728142
2011-03-29	21297633	Ulcerative colitis	OTHER	rs11739663
2011-03-29	21297633	Ulcerative colitis	OTHER	rs3194051
2011-03-29	21297633	Ulcerative colitis	OTHER	rs6499188
2011-04-04	21326295	Vitiligo	OTHER	rs7758128
2011-04-06	21390209	Alzheimer's disease (late onset)	NEURO	rs744373
2011-04-06	21390209	Alzheimer's disease (late onset)	NEURO	rs12989701
2011-04-06	21383967	Celiac disease and Rheumatoid arthritis	OTHER	rs653178
2011-04-06	21383967	Celiac disease and Rheumatoid arthritis	OTHER	rs10892279
2011-04-06	21383967	Celiac disease and Rheumatoid arthritis	OTHER	rs1893217
2011-04-06	21383967	Celiac disease and Rheumatoid arthritis	OTHER	rs864537
2011-04-06	21383967	Celiac disease and Rheumatoid arthritis	OTHER	rs1953126
2011-04-06	21383967	Celiac disease and Rheumatoid arthritis	OTHER	rs2298428
2011-04-06	21383967	Celiac disease and Rheumatoid arthritis	OTHER	rs7574865
2011-04-06	21383967	Celiac disease and Rheumatoid arthritis	OTHER	rs11203203
2011-04-06	21383967	Celiac disease and Rheumatoid arthritis	OTHER	rs7579944
2011-04-06	21383967	Celiac disease and Rheumatoid arthritis	OTHER	rs1876518
2011-04-06	21383967	Celiac disease and Rheumatoid arthritis	OTHER	rs975730
2011-04-06	21357676	Coffee consumption	NEURO	rs2472297
2011-04-06	21357676	Coffee consumption	NEURO	rs6968865
2011-04-11	21378988	Coronary heart disease	OTHER	rs9349379
2011-04-11	21378988	Coronary heart disease	OTHER	rs4977574
2011-04-11	21378990	Coronary heart disease	OTHER	rs4977574
2011-04-11	21378990	Coronary heart disease	OTHER	rs17114036
2011-04-11	21378990	Coronary heart disease	OTHER	rs11556924
2011-04-11	21378990	Coronary heart disease	OTHER	rs964184
2011-04-11	21378990	Coronary heart disease	OTHER	rs579459
2011-04-11	21378988	Coronary heart disease	OTHER	rs1412444
2011-04-11	21378990	Coronary heart disease	OTHER	rs12190287
2011-04-11	21378990	Coronary heart disease	OTHER	rs3825807
2011-04-11	21378990	Coronary heart disease	OTHER	rs3798220
2011-04-11	21378990	Coronary heart disease	OTHER	rs2895811
2011-04-11	21378990	Coronary heart disease	OTHER	rs1746048
2011-04-11	21378990	Coronary heart disease	OTHER	rs599839
2011-04-11	21378990	Coronary heart disease	OTHER	rs12936587
2011-04-11	21378990	Coronary heart disease	OTHER	rs9982601
2011-04-11	21378988	Coronary heart disease	OTHER	rs646776
2011-04-11	21378990	Coronary heart disease	OTHER	rs1231206
2011-04-11	21378990	Coronary heart disease	OTHER	rs1122608
2011-04-11	21378990	Coronary heart disease	OTHER	rs12413409
2011-04-11	21378990	Coronary heart disease	OTHER	rs12526453
2011-04-11	21378990	Coronary heart disease	OTHER	rs216172
2011-04-11	21378990	Coronary heart disease	OTHER	rs6725887
2011-04-11	21378988	Coronary heart disease	OTHER	rs974819
2011-04-11	21378988	Coronary heart disease	OTHER	rs4380028
2011-04-11	21378990	Coronary heart disease	OTHER	rs4773144
2011-04-11	21378990	Coronary heart disease	OTHER	rs17465637
2011-04-11	21378990	Coronary heart disease	OTHER	rs17609940
2011-04-11	21378990	Coronary heart disease	OTHER	rs46522
2011-04-11	21378988	Coronary heart disease	OTHER	rs10953541
2011-04-11	21378990	Coronary heart disease	OTHER	rs2306374
2011-04-11	21378988	Coronary heart disease	OTHER	rs2505083
2011-04-11	21423719	Nonalcoholic fatty liver disease	OTHER	rs738409
2011-04-12	21399635	Primary biliary cirrhosis	OTHER	rs7774434
2011-04-12	21399635	Primary biliary cirrhosis	OTHER	rs17129789
2011-04-12	21399635	Primary biliary cirrhosis	OTHER	rs10931468
2011-04-12	21399635	Primary biliary cirrhosis	OTHER	rs12531711
2011-04-12	21399635	Primary biliary cirrhosis	OTHER	rs485499
2011-04-12	21399635	Primary biliary cirrhosis	OTHER	rs12134279
2011-04-12	21399635	Primary biliary cirrhosis	OTHER	rs3745516
2011-04-12	21399635	Primary biliary cirrhosis	OTHER	rs8017161
2011-04-12	21399635	Primary biliary cirrhosis	OTHER	rs12924729
2011-04-12	21399635	Primary biliary cirrhosis	OTHER	rs6421571
2011-04-12	21399635	Primary biliary cirrhosis	OTHER	rs7665090
2011-04-12	21399635	Primary biliary cirrhosis	OTHER	rs860413
2011-04-12	21399635	Primary biliary cirrhosis	OTHER	rs911263
2011-04-12	21399635	Primary biliary cirrhosis	OTHER	rs2293370
2011-04-12	21399635	Primary biliary cirrhosis	OTHER	rs11117432
2011-04-12	21399635	Primary biliary cirrhosis	OTHER	rs538147
2011-04-12	21399635	Primary biliary cirrhosis	OTHER	rs968451
2011-04-12	21399635	Primary biliary cirrhosis	OTHER	rs1800693
2011-04-12	21399635	Primary biliary cirrhosis	OTHER	rs1372072
2011-04-12	21399635	Primary biliary cirrhosis	OTHER	rs6974491
2011-04-13	21437268	Upper aerodigestive tract cancers	OTHER	rs1229984
2011-04-13	21437268	Upper aerodigestive tract cancers	OTHER	rs971074
2011-04-13	21437268	Upper aerodigestive tract cancers	OTHER	rs1494961
2011-04-13	21437268	Upper aerodigestive tract cancers	OTHER	rs4767364
2011-04-29	21459883	Dilated cardiomyopathy	OTHER	rs2234962
2011-04-29	21459883	Dilated cardiomyopathy	OTHER	rs10927875
2011-05-02	21460840	Alzheimer's disease	NEURO	rs3764650
2011-05-02	21460840	Alzheimer's disease	NEURO	rs610932
2011-05-02	21460840	Alzheimer's disease	NEURO	rs744373
2011-05-02	21460840	Alzheimer's disease	NEURO	rs3818361
2011-05-24	21471458	Alcohol consumption	NEURO	rs6943555
2011-05-24	21460841	Alzheimer's disease (late onset)	NEURO	rs7561528
2011-05-24	21460841	Alzheimer's disease (late onset)	NEURO	rs4938933
2011-05-24	21460841	Alzheimer's disease (late onset)	NEURO	rs561655
2011-05-24	21460841	Alzheimer's disease (late onset)	NEURO	rs6701713
2011-05-24	21460841	Alzheimer's disease (late onset)	NEURO	rs11767557
2011-05-24	21460841	Alzheimer's disease (late onset)	NEURO	rs3865444
2011-05-24	21460841	Alzheimer's disease (late onset)	NEURO	rs9349407
2011-05-24	21499250	Endometrial cancer	OTHER	rs4430796
2011-05-27	21533024	Soluble ICAM-1	OTHER	rs1799969
2011-05-27	21533024	Soluble ICAM-1	OTHER	rs507666
2011-05-27	21533024	Soluble ICAM-1	OTHER	rs5498
2011-05-27	21573004	Telomere length	OTHER	rs12696304
2011-06-01	21565293	Thyroid volume	OTHER	rs12138950
2011-06-01	21565293	Thyroid volume	OTHER	rs17767419
2011-06-01	21565293	Thyroid volume	OTHER	rs10917468
2011-06-01	21565293	Thyroid volume	OTHER	rs12045440
2011-06-01	21565293	Thyroid volume	OTHER	rs4338740
2011-06-01	21565293	Thyroid volume	OTHER	rs4338740
2011-06-01	21565293	Thyroid volume	OTHER	rs12045440
2011-06-01	21565293	Thyroid volume	OTHER	rs3813579
2011-06-04	21606135	Coronary heart disease	OTHER	rs1333049
2011-06-04	21606135	Coronary heart disease	OTHER	rs7865618
2011-06-04	21606135	Coronary heart disease	OTHER	rs1412444
2011-06-07	21602797	Cystic fibrosis severity	OTHER	rs12793173
2011-06-23	21666692	Migraine	NEURO	rs10166942
2011-06-23	21666692	Migraine	NEURO	rs11172113
2011-06-23	21666692	Migraine	NEURO	rs2651899
2011-06-29	21665990	Age-related macular degeneration	OTHER	rs1061170
2011-06-29	21665990	Age-related macular degeneration	OTHER	rs641153
2011-06-29	21665990	Age-related macular degeneration	OTHER	rs2230199
2011-06-29	21665990	Age-related macular degeneration	OTHER	rs9332739
2011-06-29	21665990	Age-related macular degeneration	OTHER	rs9621532
2011-06-29	21665990	Age-related macular degeneration	OTHER	rs10468017
2011-06-29	21665990	Age-related macular degeneration	OTHER	rs10033900
2011-06-29	21665990	Age-related macular degeneration	OTHER	rs3764261
2011-06-29	21665990	Age-related macular degeneration	OTHER	rs4711751
2011-06-29	21665990	Age-related macular degeneration	OTHER	rs1999930
2011-07-07	21665994	Alcohol consumption	NEURO	rs1049296
2011-07-07	21665994	Alcohol consumption	NEURO	rs3811647
2011-07-07	21665994	Alcohol consumption	NEURO	rs1800562
2011-07-07	21665994	Alcohol consumption	NEURO	rs1534166
2011-07-07	21665994	Alcohol consumption	NEURO	rs1799899
2011-07-07	21665994	Alcohol consumption	NEURO	rs2749097
2011-07-08	21706003	Adiposity	OTHER	rs8050136
2011-07-08	21706003	Adiposity	OTHER	rs2943650
2011-07-08	21681796	White matter hypersensitivity burden	NEURO	rs3744028
2011-07-08	21681796	White matter hypersensitivity burden	NEURO	rs1055129
2011-07-13	21700879	Adiponectin levels	BLOOD	rs822354
2011-07-13	21700618	Basal cell carcinoma (cutaneous)	OTHER	rs1805007
2011-07-13	21700618	Basal cell carcinoma (cutaneous)	OTHER	rs12210050
2011-07-13	21700618	Basal cell carcinoma (cutaneous)	OTHER	rs7335046
2011-07-13	21700265	Erythrocyte sedimentation rate	BLOOD	rs12034383
2011-07-13	21700265	Erythrocyte sedimentation rate	BLOOD	rs3091242
2011-07-13	21700265	Erythrocyte sedimentation rate	BLOOD	rs10903129
2011-07-13	21700265	Erythrocyte sedimentation rate	BLOOD	rs1043879
2011-07-13	21700265	Erythrocyte sedimentation rate	BLOOD	rs7527798
2011-07-14	21685912	Progressive supranuclear palsy	NEURO	rs8070723
2011-07-14	21685912	Progressive supranuclear palsy	NEURO	rs242557
2011-07-14	21685912	Progressive supranuclear palsy	NEURO	rs1768208
2011-07-14	21685912	Progressive supranuclear palsy	NEURO	rs12203592
2011-07-14	21685912	Progressive supranuclear palsy	NEURO	rs7571971
2011-07-14	21685912	Progressive supranuclear palsy	NEURO	rs1411478
2011-07-14	21685912	Progressive supranuclear palsy	NEURO	rs6547705
2011-07-19	21738491	Sudden cardiac arrest	OTHER	rs4665058
2011-07-30	21743469	Ankylosing spondylitis	OTHER	rs4349859
2011-07-30	21743469	Ankylosing spondylitis	OTHER	rs10865331
2011-07-30	21743469	Ankylosing spondylitis	OTHER	rs30187
2011-07-30	21743469	Ankylosing spondylitis	OTHER	rs11209026
2011-07-30	21743469	Ankylosing spondylitis	OTHER	rs11616188
2011-07-30	21743469	Ankylosing spondylitis	OTHER	rs2297909
2011-07-30	21743469	Ankylosing spondylitis	OTHER	rs378108
2011-07-30	21743469	Ankylosing spondylitis	OTHER	rs11249215
2011-07-30	21743469	Ankylosing spondylitis	OTHER	rs6556416
2011-07-30	21743057	Prostate cancer	OTHER	rs4242384
2011-07-30	21743057	Prostate cancer	OTHER	rs1859962
2011-07-30	21743057	Prostate cancer	OTHER	rs651164
2011-07-30	21743057	Prostate cancer	OTHER	rs1016343
2011-07-30	21743057	Prostate cancer	OTHER	rs902774
2011-07-30	21743057	Prostate cancer	OTHER	rs7130881
2011-07-30	21743057	Prostate cancer	OTHER	rs2292884
